# Supplementary material for: Activating Inducible T-cell Costimulator Yields Antitumor Activity Alone and in Combination with Anti-PD-1 Checkpoint Blockade
Source: Cancer Res Commun. 2023 Aug 16;3(8):1564–79. doi: 10.1158/2767-9764.CRC-22-0293 (PMC10430783; doi:10.1158/2767-9764.CRC-22-0293)
Supplement: Supplementary Table 2 — Table S2 [file crc-22-0293-s17.xlsx]

## Sheet: Baseline
		CD4+ CD25+ FoxP3+ Tregs			CD4+ FoxP3+				Sample ID/Cancer/Stage	CD4+ CD25+ FoxP3+ Tregs			CD4+ FoxP3+
	Sample ID/Cancer/Stage	# of Tregs	% of Parent	e450 MFI	# of Events	% of Parent	e450 MFI		NSCLC	# of Tregs	% of Parent	e450 MFI	# of Events	% of Parent	e450 MFI
	1001078 - NSCLC - IB	1	0.026	4506	21	0.56	4746		1001078 - NSCLC - IB	1	0.026	4506	21	0.56	4746
	1001101 - NSCLC - IIA	3	0.11	512	238	8.63	811		1001101 - NSCLC - IIA	3	0.11	512	238	8.63	811
	1001103 - NSCLC - II	41	1.24	2942	32	0.56	9418		1001103 - NSCLC - II	41	1.24	2942	32	0.56	9418
	1001104 - NSCLC - II	30	0.36	2751	123	1.49	3233		1001104 - NSCLC - II	30	0.36	2751	123	1.49	3233
	1001126 - NSCLC - I	88	1.17	956	2064	27.4	607		1001126 - NSCLC - I	88	1.17	956	2064	27.4	607
	1001129 - NSCLC - IIB	10	0.29	1605	14	0.41	1886		1001129 - NSCLC - IIB	10	0.29	1605	14	0.41	1886
	1001146 - NSCLC - I	65	1.34	1289	452	9.32	1051		1001146 - NSCLC - I	65	1.34	1289	452	9.32	1051
	1001281 - NSCLC - IA	1091	5.94	877	16404	89.2	476		1001281 - NSCLC - IA	1091	5.94	877	16404	89.2	476
	5001045 - NSCLC - IIIa	284	9.08	599	1214	38.8	402		5001045 - NSCLC - IIIa	284	9.08	599	1214	38.8	402
	4001117 - NSCLC - IA2	28	0.12	380	290	1.2	475		4001117 - NSCLC - IA2	28	0.12	380	290	1.2	475
	4001125 - NSCLC - IB	496	2.95	720	799	4.76	759		4001125 - NSCLC - IB	496	2.95	720	799	4.76	759
	4001045 - CRC - IA	101	2.39	168	624	14.8	185
	1001277 - CRC - IIIB	522	6.51	777	4647	57.9	428		median	41	1.17	956	290	4.76	811
	1002213 - CRC - I	757	5.78	209	10930	83.4	331		Mean	194.273	2.05691	1557.91	1968.27	16.5755	2169.45
	3001120 - CRC - I	692	10.1	1005	2359	34.4	844		STDev	334.251	2.91266	1305.14	4829.18	27.1645	2770.94
	3001117 - Rectal - IIA	36	0.75	594	23	0.48	789
	1002114 - Bladder - ?	1	0.047	53.9	694	33	839		CRC
	1002225 - Bladder - II	179	5.24	514	889	26	265		4001045 - CRC - IA	101	2.39	168	624	14.8	185
	1001127 - HN - IV	30	0.6	1510	44	0.89	1758		1001277 - CRC - IIIB	522	6.51	777	4647	57.9	428
	1002058 - Prostate - III	1	0.16	1047	11	1.72	745		1002213 - CRC - I	757	5.78	209	10930	83.4	331
	1002070 - Prostate - IV	1	0.47	2.34	0	0	na		3001117 - Rectal - IIA	36	0.75	594	23	0.48	789
	1002071 - Prostate - IIB	1	0.26	209	47	12.1	245		3001120 - CRC - I	692	10.1	1005	2359	34.4	844
	5001034 - Prostate - IIA	16	0.92	161	35	1.44	198
	5001075 - Prostate - IIIC	38	1.76	694	1601	74.3	237		median	522	5.78	594	2359	34.4	428
	6001012 - Prostate - IVA	306	22	710	828	59.6	315		Mean	421.6	5.106	550.6	3716.6	38.196	515.4
	6001016 - Prostate - pending	112	3.02	1391	679	18.3	899		STDev	334.351	3.66459	361.488	4414.43	33.2262	288.808
	3001122 - Prostate - IIA	24	2.83	516	14	1.65	889
	7001002 - Prostate - I	20	0.94	621	149	6.97	485		Bladder
	4001040 - RCC - I	5	0.021	309	1860	7.74	284		1002114 - Bladder - ?	1	0.047	53.9	694	33	839
	1002240 - RCC - IA	147	0.92	854	14386	90.2	238		1002225 - Bladder - II	179	5.24	514	889	26	265
	1002254 - RCC - II	82	0.78	302	1216	11.6	312
	1002256 - RCC - III	200	3.09	550	3906	60.4	346		median	90	2.6435	283.95	791.5	29.5	552
	1002258 - RCC - I	55	1.55	351	298	8.4	398		Mean	90	2.6435	283.95	791.5	29.5	552
	4001090 - RCC - I	27	0.56	696	191	3.96	485		STDev	125.865	3.67201	325.34	137.886	4.94975	405.879
	5001066 - RCC - I	=	0.47	117	320	25	164
	3001118 - RCC - I	67	0.4	647	435	2.61	859		Prostate
	7001001 - RCC - I	2	2.33	168	1	1.16	168		1002058 - Prostate - III	1	0.16	1047	11	1.72	745
	1002242 - Ovarian - IIIC	82	1.53	448	3181	59.3	476		1002070 - Prostate - IV	1	0.47	2.34	0	0	na
	1002244 - Endometrial - IIIC	2421	23.3	809	6836	65.9	541		1002071 - Prostate - IIB	1	0.26	209	47	12.1	245
	1002243 - Endometrial - IA	614	10.2	783	5557	92.3	588		5001034 - Prostate - IIA	16	0.92	161	35	1.44	198
	4001105 - Endometrial - IA	134	2.49	361	354	6.58	324		5001075 - Prostate - IIIC	38	1.76	694	1601	74.3	237
	4001104 - Endometrial - IB	1034	8.22	776	3145	25	553		6001012 - Prostate - IVA	306	22	710	828	59.6	315
	4001108 - Endometrial - IA	1	0.65	1503	0	0	na		6001016 - Prostate - pending	112	3.02	1391	679	18.3	899
	4001108 - Endometrial - IA	1	0.65	1503	0	0	na		3001122 - Prostate - IIA	24	2.83	516	14	1.65	889
									7001002 - Prostate - I	20	0.94	621	149	6.97	485
	median	55	1.205	670.5	443.5	8.975	485
	Mean	228.977	3.26282	852.187	1975.25	24.3052	952.488		median	20	0.94	621	47	6.97	400
	STDev	440.894	5.11389	836.763	3677.38	29.4287	1599.56		Mean	57.6667	3.59556	594.593	373.778	19.5644	501.625
									STDev	99.329	6.98139	441.087	556.596	27.761	300.089
									RCC
									4001040 - RCC - I	5	0.021	309	1860	7.74	284
									1002240 - RCC - IA	147	0.92	854	14386	90.2	238
									1002254 - RCC - II	82	0.78	302	1216	11.6	312
									1002256 - RCC - III	200	3.09	550	3906	60.4	346
									1002258 - RCC - I	55	1.55	351	298	8.4	398
									4001090 - RCC - I	27	0.56	696	191	3.96	485
									5001066 - RCC - I	=	0.47	117	320	25	164
									3001118 - RCC - I	67	0.4	647	435	2.61	859
									7001001 - RCC - I	2	2.33	168	1	1.16	168
									median	61	0.78	351	435	8.4	312
									Mean	73.125	1.12456	443.778	2512.56	23.4522	361.556
									STDev	69.5155	1.00918	253.523	4619.96	31.1207	213.45
									Endometrial
									1002244 - Endometrial - IIIC	2421	23.3	809	6836	65.9	541
									1002243 - Endometrial - IA	614	10.2	783	5557	92.3	588
									4001105 - Endometrial - IA	134	2.49	361	354	6.58	324
									4001104 - Endometrial - IB	1034	8.22	776	3145	25	553
									4001108 - Endometrial - IA	1	0.65	1503	0	0	na
									4001108 - Endometrial - IA	1	0.65	1503	0	0	na
									median	374	5.355	796	1749.5	15.79	547
									Mean	700.833	7.585	955.833	2648.67	31.63	501.5
									STDev	935.772	8.67583	455.276	3017.78	38.8012	120.001

## Sheet: Baseline Cell Counts ICOS Paper
Abundance of T cell subsets from Dissociated Patient Tumor Samples at Baseline
Figure 1D
	Sample ID	# CD4+ T cells	# ICOS+ CD4+ T cells	# CD8+ T cells	# ICOS+ CD8+ T cells	# CD4+ CD25+ FoxP3+ TRegs	# ICOS+ Tregs
	1001103-NSCLC	3302	272	1654	100	85	52
	1001104-NSCLC	8265	4253	6867	783	30	30
	1001126-NSCLC	7545	1902	2948	75	88	80
	1001146-NSCLC	4850	352	1773	34	154	109
	1001166-NSCLC	4607	1787	2487	55	151	124
	5001045-NSCLC	3128	753	2393	104	284	200
	1002162-CRC	4516	868	1322	33	305	197
	1002213-CRC	16624	11157	6887	2470	1000	967
	1001277-CRC	8022	4028	1524	378	522	516
	4001045-CRC	4223	2070	1675	199	101	101
	1002158-Bladder	494	415	256	164	52	49
	1002225-Bladder	3419	436	1423	10	179	161
	1001127-HN	4960	1966	916	378	64	57
	1002205-Thyroid	5585	2973	2458	451	493	na
	1002210-Prostate	1350	240	4605	161	64	na
	1002206-Endometrial	3475	1451	2981	169	104	94
	1002244-Endometrial	10372	1451	11063	5784	2421	2357
	3001088-RCC	30823	6586	11349	465	831	684
	1002240 RCC	15945	3989	9403	146	147	109
	1002254-RCC	10502	1522	5512	352	82	72
	1002256-RCC	6464	4047	43691	30600	200	76

## Sheet: Fig. 1e Dataset
Data for Figure 1e Histogram
CRC 1001277
ICOS PE staining
	Color	Population	Staining	Count (#)	Geometric Mean
		Treg	Isotype control	47	83.4
		Treg	ICOS	522	1564
		CD4	Isotype control	9021	4.26
		CD4	ICOS	8022	88.4
		CD8	Isotype control	1746	3.68
		CD8	ICOS	1524	16.5
