# Supplementary material for: Activating Inducible T-cell Costimulator Yields Antitumor Activity Alone and in Combination with Anti-PD-1 Checkpoint Blockade
Source: Cancer Res Commun. 2023 Aug 16;3(8):1564–79. doi: 10.1158/2767-9764.CRC-22-0293 (PMC10430783; doi:10.1158/2767-9764.CRC-22-0293)
Supplement: Supplementary Table 3 — Gene expression in human T-cell [file crc-22-0293-s18.xlsx]

## Sheet: Gene expression in human T-cell
	Control						GSK3359609
Gene list	D1-CD3	D2-CD3	D3-CD3	D4-CD3	D5-CD3	D6-CD3	D1-CD3+GSK'609	D2-CD3+GSK'609	D3-CD3+GSK'609	D4-CD3+GSK'609	D5-CD3+GSK'609
A2M	20	20	20	20	20	20	20	20	20	20	20
ABCB1	87.6127	116.16	79.9847	121.502	131.89	136.054	79.3204	55.9167	66.829	67.4555	170.264
ABL1	155.261	150.418	185.124	150.058	154.841	124.739	167.753	112.663	193.896	174.494	200.098
ADA	177.472	203.513	183.169	275.117	254.286	195.107	170.759	140.55	172.079	224.519	215.576
ADORA2A	110.839	147.848	107.247	153.015	200.743	120.97	193.873	114.589	197.755	145.489	191.263
AICDA	20	20	20	20	20	20	20	20	20	20	20
AIRE	20	20	20	20	177.792	20	20	20	20	20	124.965
AKT3	1036.74	1144.62	993.108	1341.57	1070.25	1067.14	739.502	825.35	622.576	905.802	1033.23
ALCAM	67.4198	149.561	78.0416	111.649	97.468	84.5379	97.4105	134.782	75.8139	70.4568	128.28
AMBP	20	20	20	20	20	20	20	20	20	20	20
AMICA1	1070.06	1259.38	1126.48	1517.83	1710.28	1148.82	1577.54	1101.38	1408.06	1480.05	1928.23
ANP32B	3605.44	2930.09	3771.41	2954.54	2992.88	2754.66	5241.18	3590.48	5117.29	3771	3683.97
ANXA1	2194.88	3854.93	2510.76	3994.41	3557.7	4001.14	2964.22	3945.38	3085.55	3896.05	3448.61
APOE	20	20	20	20	20	20	20	20	20	20	20
APP	265.324	289.998	299.012	360.784	270.863	274.274	465.185	285.782	507.064	408.595	322.748
ARG1	20	20	20	20	20	20	20	20	20	20	20
ARG2	20	20	20	20	20	20	42.1516	20	37.318	20	21.1079
ATF1	528.857	531.484	548.223	557.728	571.752	477.83	645.043	519.499	543.003	544.65	574.678
ATF2	981.208	844.912	902.572	1007.75	872.64	813.323	927.404	795.527	818.953	956.825	943.724
ATG10	112.857	72.4892	92.6443	96.8858	77.0704	55.6335	86.3614	105.932	97.6433	79.4607	73.0366
ATG12	24.0011	27.1047	39.0974	20	20	20	36.1126	28.0301	33.4709	26.4336	20
ATG16L1	376.39	421.878	383.708	426.767	421.308	329.558	345.608	349.259	323.531	419.604	415.564
ATG5	549.05	483.529	557.962	530.154	539.874	467.778	678.204	629.14	613.592	556.655	565.842
ATG7	199.694	185.532	209.454	175.656	185.443	139.822	254.169	224.23	247.805	197.508	222.205
ATM	55.2995	38.2418	46.8815	48.6345	27.3479	20	54.2027	28.9828	33.4709	45.45	50.9416
AXL	20	20	20	20	20	20	20	20	20	20	20
BAGE	20	20	20	20	20	20	20	20	20	20	20
BATF	712.623	486.1	767.262	505.538	416.211	485.368	1670.99	1662.1	1413.2	1612.1	949.245
BAX	1025.63	999.046	1029.12	1000.85	1015.43	848.503	1249.97	1003.27	1291.27	1182.92	1098.41
BCL10	767.147	718.172	861.685	773.387	765.545	648.714	783.712	622.409	708.566	801.766	775.775
BCL2	515.734	285.725	525.836	584.32	352.464	315.737	718.406	528.156	573.805	636.694	400.099
BCL2L1	1293.2	719.886	1408.78	739.898	671.197	769.345	1622.76	1094.65	1681.44	1091.88	1023.28
BCL6	293.589	361.073	355.48	224.89	363.935	198.875	261.197	182.872	182.342	292.553	401.196
BID	20	20	20	20	20	20	20	20	20	20	20
BIRC5	20	20	20	20	20	20	162.73	139.597	128.445	57.4552	37.6822
BLK	20	20	20	20	20	20	20	20	20	20	20
BLNK	20	20	20	20	20	20	20	20	20	20	20
BMI1	729.783	622.263	691.329	755.655	817.821	685.156	829.939	585.865	725.257	729.734	879.633
BST1	20	20	20	20	20	20	20	20	20	20	20
BST2	1113.48	918.557	1208.25	983.13	1044.76	771.851	1089.19	1079.26	1029.44	1034.86	1303.93
BTK	20	20	20	20	27.3479	20	20	20	20	20	20
BTLA	465.246	545.191	431.414	436.609	334.61	369.768	541.553	457.947	505.785	432.606	344.855
C1QA	20	20	20	20	20	20	20	20	20	20	20
C1QB	20	20	20	49.6163	49.0223	20	20	20	20	50.444	34.3673
C1QBP	3242.96	2176.51	3218.48	2111.63	2128.47	2199.27	7094.11	5791.04	7319.73	4035.11	3510.49
C1R	20	21.1078	20	27.9451	20	20	20	20	20	20	20
C1S	20	20	20	20	20	20	20	20	20	20	20
C2	20	20	20	20	20	20	20	20	20	20	20
C3	20	20	20	20	20	20	20	20	20	20	20
C3AR1	20	32.2449	20	33.8598	57.9495	21.7074	20	29.9459	20	35.4375	61.983
C4B	20	20	20	20	20	20	20	20	20	20	20
C4BPA	20	20	20	20	20	20	20	20	20	20	20
C5	20	20	20	20	20	20	20	20	20	20	20
C6	20	20	20	20	20	20	20	20	20	20	20
C7	20	20	20	20	20	20	20	20	20	20	20
C8A	20	20	20	20	20	20	20	20	20	20	20
C8B	20	20	20	20	20	20	20	20	20	20	20
C8G	20	20	20	20	20	20	20	20	20	20	20
C9	20	20	20	20	20	20	20	20	20	20	20
CAMP	20	20	20	20	20	20	20	20	20	20	20
CARD11	668.19	631.677	621.236	712.336	516.933	525.578	768.641	548.348	694.456	730.731	719.422
CARD9	20	20	20	20	20	20	20	20	20	20	20
CASP1	746.954	823.505	754.603	961.471	756.618	735.419	498.345	582.976	457.014	705.724	785.72
CASP10	20	20	20	20	20	20	20	20	20	20	20
CASP3	770.18	515.217	817.877	634.535	715.823	529.346	1368.53	1133.12	1263.03	1024.86	947.039
CASP8	1685.99	1738.92	1714.45	2436.57	1900.26	1662.73	1182.64	1050.4	902.374	1880.2	1893.97
CCL1	277.433	45.9418	263.978	61.4337	93.648	64.4328	20	25.141	20	20	60.8862
CCL11	20	20	20	20	20	20	20	20	20	20	20
CCL13	20	20	20	20	20	20	20	20	20	20	20
CCL14	20	20	20	20	20	20	20	20	20	20	20
CCL15	20	20	20	20	20	20	20	20	20	20	20
CCL16	20	20	20	20	20	20	20	20	20	20	20
CCL17	20	20	20	24.9997	112.769	20	45.1576	49.1858	62.982	83.4583	128.28
CCL18	20	20	20	20	20	20	20	20	20	20	20
CCL19	20	20	20	20	136.997	20	20	20	20	20	130.486
CCL2	20	90.4799	20	20	20	20	20	22.2519	20	20	24.4227
CCL20	81.5583	60.5057	86.8032	25.9815	130.613	87.0443	231.055	154.985	234.973	86.4596	240.986
CCL21	20	20	20	20	20	20	20	20	20	20	20
CCL22	137.086	51.9387	148.134	81.1293	709.449	20.4542	29.085	29.9459	36.0273	39.4474	749.256
CCL23	20	20	20	20	20	20	20	20	20	20	20
CCL24	20	20	20	54.5372	181.612	48.0964	20	20	20	20	40.997
CCL25	20	20	20	20	20	20	20	20	20	20	20
CCL26	20	20	20	20	20	20	20	20	20	20	20
CCL27	20	20	20	20	20	20	20	20	20	20	20
CCL28	20	20	20	20	20	20	20	20	20	20	20
CCL3	3295.45	1527.41	3428.74	1105.23	1831.4	1425.25	3835.42	1713.07	3272.94	1277.96	2546.98
CCL3L1	6597.21	3272.62	6494.24	2269.18	3319.28	2862.72	6948.41	3831.89	6254.45	2708.55	5181.15
CCL4	4071.93	1744.92	4252.31	1415.42	1969.1	1773.31	4709.62	2526.74	4537.16	1730.15	2963.55
CCL5	1592.08	2316.09	1677.47	2508.46	3256.81	3163.03	1052	1021.55	963.977	1649.12	2998.9
CCL7	20	20	20	20	20	20	20	20	20	20	20
CCL8	20	20	20	20	20	20	20	20	20	20	20
CCND3	394.565	337.952	444.061	432.67	551.354	319.505	1015.84	667.609	1035.86	612.684	634.345
CCR1	33.0885	69.9191	25.4722	84.0747	268.31	102.128	37.1146	60.7215	38.5962	64.4542	269.71
CCR2	56.3143	150.418	84.8484	101.807	125.516	120.97	51.1832	175.178	68.1198	110.47	138.225
CCR3	20	20	20	20	20	20	20	20	20	20	20
CCR4	176.468	254.037	195.828	331.246	112.769	166.211	201.916	339.649	179.786	448.608	134.91
CCR5	76.5072	150.418	81.9278	65.3728	176.515	171.233	87.3634	137.671	62.982	86.4596	182.427
CCR6	55.2995	104.177	80.9622	100.825	80.8904	89.5596	44.1556	78.0354	42.4433	80.457	103.967
CCR7	1762.72	1340.72	1709.59	1224.39	1493.54	1146.3	946.496	685.886	949.867	974.832	1533.76
CCR9	20	20	20	20	20	20	20	20	20	20	20
CCRL2	21.983	67.349	30.3358	54.5372	80.8904	50.6117	41.1361	57.8427	21.9171	53.4453	84.0902
CD14	20	20	20	20	20	20	20	20	20	20	20
CD160	20	20	21.5742	26.9633	20	20	26.0655	20	23.1953	21.4396	22.2047
CD163	20	20	20	20	20	20	20	20	20	20	20
CD164	3185.4	3002.88	3320.7	3635.97	3014.56	2965.75	3795.22	3321.18	3261.39	3872.03	3650.82
CD180	20	20	20	20	20	20	20	20	20	20	20
CD19	20	20	20	20	34.9983	20	20	20	20	20	40.997
CD1A	20	20	20	20	20	20	20	20	20	20	20
CD1B	20	20	20	20	20	20	20	20	20	20	20
CD1C	20	20	20	20	20.9743	20	20	20	20	20	20
CD1D	20	20	20	20	20	20	20	20	20	20	20
CD1E	20	20	20	20	20	20	20	20	20	20	20
CD2	621.749	666.791	643.635	714.3	692.871	724.104	787.733	713.783	780.445	844.78	829.922
CD200	110.839	73.3459	96.5305	55.519	49.0223	26.7381	734.478	259.821	812.537	208.517	144.855
CD207	20	20	20	20	20	20	20	20	20	20	20
CD209	20	30.5315	20	20	20	20	20	20	20	20	20
CD22	20	20	20	20	20	20	20	20	20	20	20
CD24	20	20	20	20	20	20	20	20	20	20	20
CD244	80.5435	69.9191	97.5079	95.8921	170.142	95.8436	82.3399	81.8875	91.2273	128.478	157.005
CD247	2455.38	2358.92	2571.11	2943.7	2628.25	2331.21	1956.36	1614.98	1912.47	2208.34	2686.21
CD27	793.395	1443.49	893.811	1641.91	1821.21	1611.21	926.402	1020.59	893.389	1381	1665.24
CD274	218.872	147.848	246.455	200.273	144.647	126.001	348.628	227.119	365.887	213.511	224.411
CD276	20	23.6779	20	37.7989	55.3959	25.4759	20	20	20	27.4422	66.4069
CD28	646.993	743.863	674.783	823.602	736.22	698.977	795.776	744.559	734.242	768.751	831.019
CD33	20	20	20	20	20	20	20	20	20	20	20
CD34	20	20	20	20	20	20	20	20	20	20	20
CD36	20	20	20	54.5372	218.587	20	20	20	20	25.4373	116.13
CD37	71.4561	104.177	110.167	124.448	129.346	100.865	58.2242	53.9906	60.413	96.4721	106.185
CD38	165.363	70.7758	168.566	58.4763	125.516	79.5071	185.844	61.6846	147.693	81.4656	171.373
CD3D	4362.72	4273.68	4440.19	4194.3	4521.55	4423.32	4802.06	5393.83	4870.86	4771.42	4593.33
CD3E	4041.63	4130.67	3964.17	4210.06	3882.8	3981.03	3602.29	3010.53	3533.49	3632.94	3811.03
CD3EAP	50.2485	34.815	69.2801	42.7198	42.6487	22.9606	165.736	83.8136	182.342	61.4529	70.8308
CD3G	927.687	991.346	902.572	1140.68	965.712	1011.85	923.396	819.572	974.253	1071.87	983.502
CD4	650.015	878.303	761.421	1068.8	770.642	700.23	808.843	628.177	731.673	963.824	886.262
CD40	228.974	213.783	200.692	206.188	412.381	196.369	169.757	154.022	131.014	213.511	454.234
CD40LG	478.37	495.523	520.972	409.035	320.586	328.305	2543.19	1247.57	2446.38	947.821	597.882
CD44	3502.44	4161.51	3699.38	4888.53	5155.21	4189.61	4019.3	3742.44	3597.67	5002.52	5313.75
CD46	2322.1	2340.93	2395.89	2791.07	2651.2	2245.77	2610.52	2478.66	2235.9	2795.59	2825.43
CD47	4142.61	3987.67	4174.43	5003.75	3899.38	3791.3	4825.18	4066.57	4343.36	4418.27	4318.2
CD48	4539.42	3886.62	4577.45	3685.21	4566.18	5040.28	3667.61	4030.98	3287.07	2891.63	3453.04
CD5	1407.3	1949.58	1448.7	2216.01	1847.98	1697.92	1656.93	1362.98	1583.9	2079.3	1961.37
CD53	6296.31	6144.79	7027.69	6617.7	6059.15	5557.97	6910.23	5729.49	6128.66	6681.22	6565.64
CD55	51.2632	33.9583	45.9159	33.8598	20	27.9913	60.2282	27.067	50.15	50.444	21.1079
CD58	307.728	325.112	333.093	421.834	395.813	334.58	344.606	404.08	269.622	354.572	411.14
CD59	787.34	703.608	882.128	902.384	783.389	768.083	810.847	679.155	825.369	909.8	845.387
CD6	781.286	844.055	880.185	985.094	885.388	771.851	978.655	657.036	990.932	916.811	903.946
CD63	412.74	427.875	425.572	490.775	705.619	442.642	777.686	785.917	732.952	727.729	793.458
CD68	20	54.5088	33.2563	61.4337	121.696	54.3803	64.2498	50.1488	51.4282	52.449	109.5
CD7	301.673	266.877	345.741	288.897	304.008	244.116	559.643	395.433	587.928	502.632	490.697
CD70	20	22.8212	20.6086	24.9997	20	20	20	20	20	20	32.1493
CD74	4557.59	3735.9	4745.87	4216.95	5043.01	3756.11	3227.49	2315.15	3129.2	3582.91	4858.51
CD79A	20	20.2511	20	23.0242	41.3719	20	20	20	20	20	48.7236
CD79B	144.155	110.174	181.226	193.389	161.215	192.591	165.736	112.663	179.786	209.513	169.168
CD80	29.0522	46.7985	36.1768	48.6345	88.5408	20	48.1772	22.2519	20	49.4477	102.87
CD81	2661.36	2617.53	2788.2	2713.28	2681.8	2410.37	3965.04	3060.54	4062.27	3573.92	3699.43
CD83	641.942	420.165	623.191	340.106	529.68	382.336	479.253	406.006	539.156	354.572	692.904
CD84	713.626	1027.31	647.521	1118.03	910.892	590.915	763.618	859.004	510.911	1060.87	954.778
CD86	20	20	20	20	37.5416	20	20	20	20	20	38.779
CD8A	419.809	273.731	443.096	509.477	534.777	314.475	420.975	402.164	414.658	612.684	604.511
CD8B	127.998	106.747	126.713	201.267	196.913	92.075	118.507	128.051	156.678	224.519	190.154
CD9	20	20	20	20	50.2991	20	20	20.3361	20	20	47.6268
CD96	2939.03	2626.95	2919.62	1527.68	2546.66	2362.62	2098.05	1730.38	1671.18	1182.92	2600.02
CD97	971.106	1116.37	1100.19	1136.74	1033.29	964.102	870.127	592.596	793.277	837.781	1094
CD99	1419.42	1470.03	1420.46	1891.05	1531.79	1803.47	1784.53	1678.45	1889.36	1911.23	1652
CDH1	20	20	20	20	20	20	20	20	20	20.431	31.0525
CDH5	20	20	20	20	20	20	20	20	20	20	20
CDK1	58.3325	54.5088	92.6443	26.9633	54.1192	33.0131	422.979	396.386	437.753	173.497	168.059
CDKN1A	130.017	152.131	168.566	121.502	505.452	105.896	206.94	242.507	184.911	201.505	512.804
CEACAM1	73.4743	37.3851	81.9278	89.9894	46.4687	36.7906	65.2518	68.4257	51.4282	87.4682	49.8326
CEACAM6	20	20	20	20	20	20	20	20	20	20	20
CEACAM8	20	20	20	20	20	20	20	20	20	20	20
CEBPB	1431.54	1154.9	1532.42	1149.54	1051.13	1003.06	1830.76	1314.89	1741.77	1422.01	1390.12
CFB	20	20	20	20	20	20	20	20	20	20	20
CFD	20	20	20	20	20	20	20	20	20	20	20
CFI	20	20	20	20	20	20	20	20	20	20	20
CFP	24.0011	40.8119	22.5516	48.6345	65.5999	22.9606	20	20	20	20	48.7236
CHIT1	20	20	20	20	20	20	20	20	20	20	20
CHUK	446.056	355.943	447.959	451.384	352.464	358.453	678.204	482.955	587.928	515.646	512.804
CKLF	643.96	839.772	593.008	787.168	771.919	653.745	1190.67	1679.42	1124.41	1093.89	828.813
CLEC4A	40.1577	57.0789	37.1543	63.3972	165.045	54.3803	46.1596	50.1488	27.0424	46.4464	111.706
CLEC4C	20	20	20	20	20	20	20	20	20	20	20
CLEC5A	20	20	20	20	20	20	20	20	20	20	20
CLEC6A	20	20	20	20	20	20	20	20	20	20	20
CLEC7A	20	20	20	20	20	20	20	20	20	20	20
CLU	20	20	20	20	20	20	20	20	20	20	20
CMA1	20	20	20	20	20	20	20	20	20	20	20
CMKLR1	20	20	20	20.0668	36.2751	20	20	20	20	20	29.9434
COL3A1	20	20	20	20	20	29.2445	20	20	20	20	20
COLEC12	20	20	20	20	20	20	20	20	20	20	20
CR1	20	54.5088	20	43.7016	65.5999	20	20	20	20	20	33.2583
CR2	25.0045	20.2511	37.1543	20	26.0711	24.2227	20	21.2889	20	20	20
CREB1	892.352	861.179	873.367	919.122	873.917	747.977	659.112	596.438	517.339	765.75	805.609
CREB5	20	20	20	20	20	20	20	20	20	20	20
CREBBP	33.0885	37.3851	35.1994	45.6771	38.8183	20	35.1106	20	20	44.4414	36.5732
CRP	20	20	20	20	20	20	20	20	20	20	20
CSF1	307.728	265.164	310.695	477.964	213.491	236.57	767.639	442.559	628.992	733.732	364.732
CSF1R	20	20	20	20	20	20	20	20	20	20	20
CSF2	367.303	135.008	367.162	273.141	242.815	134.792	1282.11	883.049	1120.57	664.702	517.216
CSF2RB	50.2485	93.0396	52.7226	135.283	326.96	88.3064	38.1301	84.7663	32.1802	153.485	310.598
CSF3	20	20	20	20	20	20	20	20	20	20	20
CSF3R	20	20	20	20	20	20	20	20	20	20	20
CT45A1	20	20	20	20	20	20	20	20	20	20	20
CTAG1B	26.0193	30.5315	29.3701	39.7625	20	27.9913	20	20	20	20	20
CTAGE1	20	20	20	20	20	20	20	20	20	20	20
CTCFL	20	20	20	20	20	20	20	20	20	20	20
CTLA4	600.542	391.904	603.713	463.201	620.198	631.125	1625.77	1157.16	1461.97	1430.02	1291.78
CTSG	20	20	20	20	20	20	20	20	20	20	20
CTSH	205.749	302.848	230.875	309.575	877.737	453.957	285.312	445.438	265.775	392.592	923.835
CTSL	92.6638	140.137	112.111	136.265	195.636	206.421	273.261	296.365	269.622	223.523	376.895			54.6999	96.2942	51.6163	116.505	161.382	92.6638	140.137	112.111	136.265	195.636	206.421	273.261	296.365	269.622	223.523	376.895	112.254	95.442	147.206
CTSS	2505.87	2789.65	2583.77	3228.29	3041.34	2904.19	1811.67	1830.42	1628.82	2423.44	2908.3
CTSW	455.144	325.112	420.697	243.603	394.536	264.221	314.451	269.431	295.298	233.523	391.251
CX3CL1	20	20	20	20	20	20	20	20	20	20	20
CX3CR1	257.24	120.444	288.308	264.281	342.26	328.305	157.706	55.9167	145.124	239.526	282.97
CXCL1	20	20	20	20	20	20	20	20	20	20	27.7376
CXCL10	1659.73	1372.41	1699.85	652.267	931.29	509.241	476.234	781.102	381.288	506.642	1099.52
CXCL11	105.787	128.154	128.656	67.3364	110.215	26.7381	33.1066	24.178	20	24.4409	68.6128
CXCL12	20	20	20	20	20	20	20	20	20	20	20
CXCL13	458.177	27.1047	441.141	20.0668	45.192	114.695	114.499	28.0301	116.891	20	58.6682
CXCL14	20	20	20	20	20	20	20	20	20	20	20
CXCL16	20	33.9583	20.6086	39.7625	54.1192	35.5285	30.087	25.141	20	20	88.5019
CXCL2	20	20	20	20	20	20	20	20	20	20	20
CXCL3	20	20	20	20	20	20	20	20	20	20	20
CXCL5	20	20	20	20	20	20	20	20	20	20	20
CXCL6	20	20	20	20	20	20	20	20	20	20	20
CXCL9	843.882	1113.8	858.764	457.286	711.992	270.496	375.749	760.91	323.531	488.634	1011.13
CXCR1	47.2269	50.2253	53.7	70.2937	38.8183	87.0443	74.2968	49.1858	73.2576	53.4453	45.4087
CXCR2	20	20	20	20	20	20	20	20	20	20	20
CXCR3	116.893	276.301	149.1	373.583	372.862	260.453	247.128	228.082	222.141	372.58	361.417
CXCR4	6024.71	4693.29	6185.64	7831.87	7368.52	5985.19	7191.57	8384.98	6677.99	12040.4	7820.86
CXCR5	48.2303	100.75	55.6431	91.953	20	69.4546	137.599	101.117	120.738	122.475	74.1457
CXCR6	146.173	174.395	167.601	101.807	330.79	294.379	202.918	361.768	211.865	243.524	440.974
CYBB	20	61.3624	20	56.5128	159.938	50.6117	20	25.141	20	38.4388	163.635
CYFIP2	2075.73	2098.58	2245.98	2323.33	1988.22	1767.02	2195.51	1535.15	2074.18	2057.28	2333.74
CYLD	3023.85	2866.72	3168.83	3284.42	2751.92	2302.31	2533.15	2352.66	2110.12	3306.81	3071.83
DDX43	20	20	20	41.738	20	20	20	20	20	20	20
DDX58	483.421	431.302	504.427	613.858	564.102	384.842	267.236	257.895	195.186	397.586	635.442
DEFB1	20	20	20	20	20	20	20	20	20	20	20
DMBT1	20	20	20	20	20	20	20	20	20	20	20
DOCK9	1450.72	1362.13	1438.96	1866.43	1178.63	1151.32	985.696	955.184	652.1	1455.03	1302.83
DPP4	600.542	455.279	628.054	587.278	511.825	450.188	793.759	758.02	703.44	896.799	751.462
DUSP4	213.821	150.418	209.454	138.241	177.792	105.896	850.033	453.132	826.647	550.653	623.291
DUSP6	52.2666	95.6097	81.9278	89.0076	210.937	45.581	532.508	518.536	562.251	292.553	310.598
EBI3	20	20	20	20	20	20	20	20	20	20	21.1079
ECSIT	203.73	195.802	226.977	221.944	200.743	196.369	242.104	218.462	270.913	256.537	288.503
EGR1	21.983	20	22.5516	20	20	20	109.475	28.0301	87.3677	57.4552	52.0385
EGR2	229.978	137.578	258.137	173.693	254.286	178.77	778.688	252.117	757.337	425.607	376.895
ELANE	20	20	20	20	20	20	20	20	20	20	20
ELK1	140.119	118.73	143.259	126.423	80.8904	84.5379	217.989	146.328	238.82	151.492	162.538
ENG	41.1611	45.9418	61.4841	70.2937	77.0704	30.5067	79.3204	40.5288	87.3677	72.4617	131.595
ENTPD1	20	20	20	20	20	20	20	20	21.9171	20	20
EOMES	37.1248	44.2284	47.8589	43.7016	34.9983	59.4021	45.1576	52.0748	43.734	47.4427	58.6682
EP300	760.078	708.749	751.682	827.541	683.944	469.031	650.067	430.05	441.613	706.72	734.888
EPCAM	20	20	20	20	20	20	20	20	20	20	20
ETS1	10891.5	10274.9	11553.4	11860.4	11991.5	9485.88	11633	9755.54	9902.06	12578.7	13216.3
EWSR1	1473.94	1125.79	1509.05	1250.98	1049.86	957.818	2030.73	1276.42	1903.48	1446.02	1426.58
F12	20	20	20	20	20	20	20	20	20	20	20
F13A1	20	20	20	20	20	20	20	20	20	20	20
F2RL1	52.2666	65.6459	48.8364	64.379	37.5416	30.5067	57.2222	43.4179	47.5811	74.4544	46.5177
FADD	29.0522	36.5284	33.2563	42.7198	34.9983	31.7599	27.0675	25.141	24.486	46.4464	40.997
FAS	68.4232	75.0593	90.6894	54.5372	31.1679	39.297	51.1832	54.9537	55.2878	55.4503	42.0939
FCER1A	20	20	20	20	26.0711	20	20	20	20	20	25.5196
FCER1G	39.143	44.2284	45.9159	58.4763	249.189	93.3282	29.085	36.6768	24.486	51.4526	226.617
FCER2	20	100.75	20.6086	106.728	129.346	70.7168	20	49.1858	20	60.4565	84.0902
FCGR1A	20	20	20	20	20	20	20	20	20	20	20
FCGR2A	20	33.1016	20	35.8233	73.24	20	20	40.5288	20	64.4542	110.597
FCGR2B	20	20	20	24.0059	96.1912	20	20	20	20	20	53.1475
FCGR3A	85.5946	67.349	100.428	119.527	231.335	208.928	68.2713	78.0354	73.2576	149.487	289.599
FEZ1	131.031	71.6325	142.293	89.9894	173.962	122.233	117.505	42.4549	89.9366	75.463	150.375
FLT3	20	20	20	20	20	20	20	20	20	20	20
FLT3LG	1414.37	1062.42	1615.16	1385.88	1032.01	1028.19	1278.1	1030.21	1087.2	1257.95	1153.66
FN1	20	20	20	20	20	20	20	20	20	20	20
FOS	59.3358	25.3913	86.8032	42.7198	37.5416	39.297	268.238	78.0354	263.206	120.483	141.54
FOXJ1	20	20	22.5516	20	20	20	20	20	20	20	20
FOXP3	167.381	122.157	161.759	265.263	121.696	127.254	169.757	129.977	164.385	287.547	201.207
FPR2	20	20	20	20	20	20	20	20	20	20	26.6286
FUT5	20	20	20	20	20	20	20	20	20	20	20
FUT7	84.5798	115.303	117.952	92.9467	158.671	110.918	94.391	150.17	88.6584	162.488	196.783
FYN	1748.58	2074.61	1801.09	2292.81	2485.45	2133.94	2606.5	1963.14	2583.71	2284.38	2785.65
GAGE1	20	20	20	20	20	20	20	20	20	20	20
GATA3	20	20	20	23.0242	20	20	20	20.3361	20	20	20
GNLY	1686.99	553.758	1758.26	1135.76	1864.56	1764.51	1791.57	711.857	1531.28	1210.93	1854.19
GPI	645.978	564.885	643.635	604.016	528.403	502.957	1582.56	957.11	1800.8	1100.89	939.3
GTF3C1	307.728	315.689	347.696	351.924	255.563	197.622	429.004	239.618	347.917	378.582	400.099
GZMA	866.093	973.355	886.026	1110.16	2522.43	1974.35	1225.85	1824.64	1112.86	1376.99	2407.77
GZMB	13793.4	5821.09	14919.7	3694.07	10622.2	8470.61	56847.7	40214.3	61419.3	17146.6	33510.6
GZMH	798.446	259.177	817.877	196.334	265.767	611.02	968.607	613.752	908.79	310.561	381.307
GZMK	845.901	1674.7	847.082	1845.74	2160.34	2316.13	539.535	1189.86	480.109	1690.13	1973.52
GZMM	106.791	104.177	91.6668	94.9103	70.6967	139.822	119.522	126.125	136.139	118.478	117.227
HAMP	20	20	20	20	20	20	20	20	20	20	20
HAVCR2	215.851	125.584	220.17	142.18	425.128	301.916	362.683	255.969	355.611	236.525	640.975
HCK	20	21.1078	20	20	56.6727	20	20	20	20	20	78.5573
HLA-A	16190.5	13516.1	17031.2	12859.8	15728.4	16190.7	12737.3	10969.3	12137.9	12475.6	15962
HLA-B	18937.9	19619.3	20048.9	17269.4	21465.7	16684.5	16087.4	13847	14272.3	16091.1	18047
HLA-C	3718.52	5167.7	4063.45	3808.29	3337.12	1529.54	2971.25	3619.34	2591.42	3415.85	2482.9
HLA-DMA	20	51.082	41.0405	96.8858	161.215	63.1707	20.04	42.4549	20	67.4555	110.597
HLA-DMB	31.0704	70.7758	30.3358	81.1293	212.214	103.381	20	52.0748	23.1953	45.45	160.32
HLA-DOB	93.6672	291.711	60.5185	105.746	321.863	20	72.2928	156.901	55.2878	76.4594	303.968
HLA-DPA1	577.316	1249.1	574.508	1238.17	2507.13	1018.13	493.322	741.67	422.352	1036.86	1993.41
HLA-DPB1	731.801	1780.03	761.421	1895.97	2104.24	1633.83	483.275	945.574	365.887	1395	1810
HLA-DQA1	457.162	20	452.823	759.594	1633.79	656.252	340.585	20	344.07	826.772	1438.74
HLA-DQB1	54.2962	20	67.3252	201.267	112.769	162.443	74.2968	20	52.7189	187.508	112.815
HLA-DRA	759.063	1154.05	701.068	1453.83	4767.62	1206.62	566.671	918.64	454.445	1291.96	3948.05
HLA-DRB3	240.08	205.226	248.398	410.017	603.63	304.431	187.848	146.328	168.232	342.567	458.657
HLA-DRB4	20	194.946	20	20	20	20	20	124.209	20	20	20
HLA-E	13412.8	13034	13599.6	15156.2	13816	16904.4	11184.8	9139.99	9775	12225.5	13516.8
HLA-G	9226.49	9603.53	9524.67	9816.07	10072.7	9479.6	7155.41	8076.25	6594.56	9753.49	10204.2
HMGB1	2985.48	2825.62	3243.79	3039.22	3425.1	3021.04	4446.35	4194.49	4465.29	3541.9	3737.01
HRAS	80.5435	49.3686	83.8827	66.3546	55.3959	46.8342	149.663	86.6924	166.941	95.4635	130.486
HSD11B1	20	20	20	20	24.7943	20	20	20	20	20	29.9434
ICAM1	608.626	373.067	611.509	401.157	403.453	309.453	712.367	388.692	713.704	556.655	577.992
ICAM2	734.834	719.029	807.172	894.506	908.339	817.092	571.694	584.902	580.221	696.72	717.217
ICAM3	1116.5	1511.99	1153.73	1690.16	1250.02	1385.04	1238.9	1345.67	1138.54	1611.1	1429.9
ICAM4	20	20	20	20	20	20	20	20	20	20	20
ICOS	1280.08	963.085	1263.74	1209.61	1149.3	849.756	1650.89	1162.93	1298.96	1649.12	1455.31
ICOSLG	20	20.2511	23.5291	25.9815	37.5416	20	42.1516	29.9459	55.2878	36.4461	33.2583
IDO1	344.077	631.677	299.012	336.167	833.122	430.083	259.193	560.857	156.678	394.585	979.078
IFI16	2116.11	1766.33	2263.5	2022.99	1788.05	1475.51	2805.46	1947.75	2337.3	2223.35	2672.95
IFI27	28.0374	20	40.0748	20	340.984	20	20	20	20	20	368.047
IFI35	613.665	467.262	686.465	532.13	485.054	377.305	614.902	474.298	483.969	547.651	649.81
IFIH1	379.423	310.548	396.367	379.497	324.406	246.622	273.261	201.148	210.587	320.561	362.526
IFIT1	70.4414	74.2026	97.5079	201.267	380.512	66.9392	38.1301	35.724	21.9171	59.4479	397.881
IFIT2	116.893	230.917	102.372	322.386	78.3471	146.106	32.091	82.8505	37.318	141.479	100.652
IFITM1	21974.1	22719.2	22257.8	21557.9	24331.8	18771.6	14892.7	14938.6	13204.4	16715.4	27497.6
IFITM2	2624	1875.93	2959.53	2394.24	2977.58	2711.93	3834.4	2027.58	3435.94	2643.53	3760.21
IFNA1	20	20	20	20	20	20	20	20	20	20	20
IFNA17	20	20	20	20	20	20	20	20	20	20	20
IFNA2	20	20	20	20	20	20	20	20	20	20	20
IFNA7	20	20	20	20	20	20	20	20	20	20	20
IFNA8	20	20	20	20	20	20	20	20	20	20	20
IFNAR1	151.224	155.558	137.418	183.535	138.263	118.464	109.475	106.895	88.6584	160.496	164.744
IFNAR2	1092.27	1181.45	1175.15	1542.45	1321.42	1005.57	978.655	859.968	789.43	1181.92	1235.43
IFNB1	20	20	20	20	20	20	20	20	20	20	20
IFNG	8644.9	3099.64	9474.05	1631.08	3617.61	3738.52	10359.8	5188.01	9887.94	2507.48	5698.27
IFNGR1	526.839	690.768	539.461	604.998	694.148	583.377	499.347	701.274	467.277	582.671	709.478
IFNL1	39.143	31.3882	42.9953	54.5372	26.0711	74.4853	40.1341	51.1118	68.1198	56.4466	52.0385
IFNL2	20	20	20	20	20	20	20	20	20	20	20
IGF1R	554.101	444.999	528.757	520.312	522.029	378.558	476.234	267.515	364.596	392.592	537.105
IGF2R	267.342	254.037	252.296	281.019	284.887	244.116	328.52	177.104	231.113	289.552	309.489
IGLL1	20	20	20	20	20	20	20	20	20	20	20
IKBKB	309.746	294.281	324.332	340.106	247.912	252.906	298.379	212.684	241.389	313.562	279.655
IKBKE	496.544	556.318	510.268	646.353	492.705	474.062	362.683	343.491	306.84	524.65	471.917
IKBKG	264.309	210.366	256.182	234.743	187.986	208.928	248.144	201.148	224.697	233.523	240.986
IL10	110.839	88.7665	143.259	80.1356	167.588	45.581	1794.58	1815.03	1595.45	1131.9	906.152
IL10RA	1486.06	2210.77	1613.21	2972.27	2043.05	1910.27	1395.66	1450.5	1121.85	2297.39	2013.3
IL11	20	20	20	20	20	20	20	20	20	20	20
IL11RA	77.5106	122.157	66.3595	134.302	112.769	64.4328	49.1792	33.7979	38.5962	90.4695	73.0366
IL12A	90.6456	58.7923	85.8258	87.032	32.4447	31.7599	35.1106	27.067	20	79.4607	27.7376
IL12B	257.24	94.753	251.318	124.448	31.1679	92.075	77.3164	20	46.3029	58.4516	43.2029
IL12RB1	159.297	150.418	170.521	170.736	159.938	139.822	115.501	87.6554	88.6584	138.478	154.799
IL12RB2	527.843	340.523	592.031	263.299	346.08	345.894	662.131	324.251	620.008	371.583	569.157
IL13	247.149	41.6583	288.308	162.857	46.4687	24.2227	484.277	354.074	428.768	578.673	112.815
IL13RA1	20	20	20	20	80.8904	20	20	20	20	20	65.2979
IL13RA2	20	20	20	20	20	20	20	20	20	20	20
IL15	35.1067	61.3624	44.9384	65.3728	77.0704	58.1489	27.0675	41.4919	27.0424	38.4388	38.779
IL15RA	394.565	303.705	450.88	351.924	306.562	295.632	442.071	305.022	442.891	383.588	427.715
IL16	1802.1	2418	1900.39	2549.83	2340.11	1921.58	1194.69	987.885	920.343	1684.12	2082.92
IL17A	20	20	20	20	20	20	54.2027	67.4627	47.5811	25.4373	164.744
IL17B	20	20	20	20	20	20	20	20	20	20	20
IL17F	20.9682	20.2511	36.1768	20	96.1912	20	108.46	282.903	122.029	37.4425	773.569
IL17RA	192.625	218.923	194.851	257.384	189.263	186.316	192.871	129.977	166.941	200.509	200.098
IL17RB	20	20	23.5291	20	20	20	31.089	20	20	20	20
IL18	20	20	20	20	20	20	20	20	20	20	20
IL18R1	550.054	301.135	521.95	273.141	435.332	293.117	698.312	440.633	631.561	371.583	586.828
IL18RAP	385.478	349.09	412.913	212.09	478.681	366	495.326	316.557	460.861	205.515	593.458
IL19	20	20	20	20	20	20	20	20	20	20	20
IL1A	20	20	20	20	20	20	20	20	20	20	20
IL1B	51.2632	85.3397	49.802	29.9206	78.3471	43.0656	37.1146	67.4627	39.8869	41.4401	117.227
IL1R1	20	20	20	20	20	20	30.087	28.9828	20	39.4474	33.2583
IL1R2	20	20	20	20	20	20	20	20	20	20	26.6286
IL1RAP	71.4561	70.7758	68.3026	86.0502	97.468	70.7168	147.659	79.9615	138.708	103.471	82.9812
IL1RAPL2	20	20	20	20	20	20	20	20	20	20	20
IL1RL1	20	26.248	27.4153	26.9633	92.3712	20	20	28.0301	20	34.4412	100.652
IL1RL2	20	20	20	20	20	20	20	20	20	20	20
IL1RN	20	68.2057	20	76.1964	96.1912	64.4328	20	40.5288	20	46.4464	82.9812
IL2	64.3869	21.9645	68.3026	49.6163	34.9983	25.4759	1087.18	261.737	1488.92	203.51	141.54
IL21	152.228	46.7985	176.362	31.8842	24.7943	59.4021	2686.89	888.827	2688.96	580.666	447.604
IL21R	164.348	138.434	153.975	131.344	121.696	100.865	356.657	216.536	355.611	253.536	322.748
IL22	406.685	112.744	491.767	67.3364	199.467	113.433	1087.18	1315.86	1024.3	494.637	655.331
IL22RA1	20	20	20	20	20	20	20	20	20	20	20
IL22RA2	20	20	20	20	20	20	20	20	20	20	20
IL23A	146.173	200.086	178.305	176.638	145.914	195.107	215.985	177.104	232.404	175.502	154.799
IL23R	20	48.5119	27.4153	20	45.192	24.2227	41.1361	44.3809	20	20	76.3515
IL24	20	20	20	20	20	20	162.73	88.6184	156.678	30.4435	20
IL25	20	20	20	20	20	20	20	20	20	20	20
IL26	101.751	52.7954	125.736	30.9024	52.8424	73.2232	291.351	531.045	256.79	182.501	120.542
IL27	20	20	20	20	20	20	20	20	20	20	20
IL2RA	4304.16	1914.48	4819.85	2120.49	1799.53	2175.4	8548.12	5438.08	8605.76	5640.77	4680.62
IL2RB	494.526	387.62	545.302	373.583	514.379	408.716	858.076	550.274	741.936	736.733	845.387
IL2RG	6355.89	6378.56	6505.92	6358.73	5954.6	5270.22	5331.62	4479.17	5263.6	6009.93	6469.51
IL3	295.607	169.255	288.308	404.114	270.863	63.1707	618.924	381.961	551.988	1057.87	259.766
IL32	25211.2	19283.6	23994.4	30192.9	11283.9	32784.4	22717.3	21239.3	25477	31147.4	19312.2
IL34	20	20	20	20	20	20	20	20	20	20	20
IL3RA	20	20	20	26.9633	195.636	36.7906	20	20.3361	20	21.4396	157.005
IL4	20	20	20	30.9024	20	20	154.687	73.2306	116.891	149.487	20
IL4R	1698.1	975.925	1744.64	2023.98	1482.07	931.438	2755.21	1911.21	2364.24	3281.8	2634.28
IL5	91.649	20	80.9622	173.693	31.1679	20	206.94	134.782	204.171	652.697	66.4069
IL5RA	20	20	20	20	20	20	20	20	20	20	20
IL6	20	39.0985	24.4947	20	20	20	22.044	35.724	20.6264	20	20
IL6R	395.568	425.305	377.867	458.268	273.417	360.969	303.402	234.813	279.898	364.584	285.188
IL6ST	2546.25	1878.5	2686.95	2400.14	2193.49	1691.63	2207.58	1235.06	1642.93	1956.25	2218.82
IL7	20	20	20	21.0606	20	20	20	20	20	20	20
IL7R	4442.49	7864.31	4481.08	9398.55	10620.9	7961.71	3534.97	4174.29	3154.86	6362.08	8981.03
IL8	278.447	315.689	247.42	360.784	842.039	568.294	143.638	229.998	178.495	205.515	911.684
IL9	211.803	75.916	208.488	81.1293	92.3712	20	1815.69	2552.71	1680.16	1886.21	432.139
ILF3	2976.39	2242.45	3071.49	2538.99	2151.42	1740.63	4308.69	2440.18	4213.73	3273.79	3021.01
INPP5D	727.765	849.185	730.273	939.8	853.52	881.176	754.572	656.073	706.009	841.779	912.781
IRAK1	364.27	306.275	438.22	306.63	323.14	252.906	735.48	478.14	652.1	587.677	470.808
IRAK2	106.791	120.444	124.77	93.9285	96.1912	80.7603	115.501	104.969	87.3677	63.4578	96.2407
IRAK4	349.128	352.516	382.742	394.272	383.056	340.864	310.443	364.647	306.84	404.598	419.988
IRF1	3484.27	3026.85	3558.23	3299.2	2328.64	2265.86	2341.22	1611.12	1768.72	2384.42	2254.18
IRF2	1793.02	1474.32	1832.24	1708.86	1562.39	1432.79	1305.22	1121.58	1175.75	1477.05	1447.57
IRF3	115.878	123.014	113.088	132.326	77.0704	98.359	85.3594	76.1196	92.5055	127.481	121.651
IRF4	2127.22	782.394	2327.74	751.715	798.69	824.629	4135.86	2421.92	4533.31	2221.36	1800.06
IRF5	67.4198	46.7985	42.9953	48.6345	64.3231	26.7381	45.1576	54.9537	47.5811	74.4544	97.3375
IRF7	204.734	176.109	282.467	259.36	334.61	162.443	167.753	122.283	132.292	174.494	402.305
IRF8	241.083	139.291	256.182	102.789	219.864	109.665	2051.82	515.647	2080.6	298.556	370.265
IRGM	20	20	20	20	20	20	20	20	20	20	20
ISG15	891.337	756.703	994.086	1045.16	1411.95	697.724	646.059	654.147	540.434	773.745	1639.83
ISG20	1058.96	948.521	1153.73	1229.31	1215.6	883.682	716.388	683.007	608.454	870.783	1237.64
ITCH	986.259	961.372	1012.57	1027.44	973.362	843.481	985.696	719.551	811.247	1023.85	1003.39
ITGA1	74.4891	81.0562	65.3821	68.3182	136.997	27.9913	30.087	51.1118	20	63.4578	172.482
ITGA2	20	20	20	20	20	20	20	20	20	20	20
ITGA2B	20	20	20	20	20	20	20	20	20	20	20
ITGA4	618.716	607.699	695.227	839.358	671.197	543.167	442.071	375.23	308.13	505.633	590.143
ITGA5	226.956	308.845	208.488	395.254	298.912	256.675	143.638	114.589	145.124	224.519	300.653
ITGA6	969.087	1095.81	898.686	985.094	1000.13	741.702	638.016	683.96	430.059	861.792	966.928
ITGAE	172.432	161.555	204.59	176.638	221.141	167.464	226.032	266.552	231.113	219.513	245.409
ITGAL	2851.19	3014.01	2890.41	3324.79	2364.34	2427.96	1961.38	1558.23	1591.59	2871.62	2730.41
ITGAM	21.983	20	44.9384	36.8171	60.4928	20	27.0675	20	25.7642	32.4362	58.6682
ITGAX	21.983	74.2026	21.5742	97.8676	258.116	90.8129	40.1341	39.5658	48.8718	89.4609	216.673
ITGB1	2937.01	3138.18	2965.37	4147.04	2304.41	3180.63	2304.04	2298.8	2042.1	3164.75	2137.06
ITGB2	600.542	713.889	616.372	689.683	653.353	616.041	804.821	579.134	867.725	591.675	769.145
ITGB3	20	20	20	20	20	20	20	20	20	20	20
ITGB4	20	20	20	20	20	20	20	20	20	20	20
ITK	4800.94	4384.15	4921.09	4944.66	4510.08	3494.75	5829.02	4470.52	5064.67	5263.62	5641.92
JAK1	1732.43	1672.13	1687.19	1852.64	1845.43	1444.1	1249.97	936.917	1098.75	1542.07	1876.3
JAK2	1564.82	924.544	1615.16	1535.55	1128.9	877.407	1334.36	752.253	985.794	1188.92	1252.01
JAK3	371.339	382.491	390.526	365.705	283.611	265.474	378.769	268.468	320.962	393.589	337.117
JAM3	52.2666	39.9552	45.9159	42.7198	28.6247	26.7381	79.3204	58.8058	71.9668	52.449	65.2979
KIR3DL1	20	20	20	20	20	20	20	20	20	20	20
KIR3DL2	20	20	20	20	20	20	20	20	20	20	20
KIR3DL3	20	20	20	20	20	20	20	20	20	20	20
KIR_Activating_Subgroup_1	20	20	20	20	20	20	20	20	20	20	20
KIR_Activating_Subgroup_2	20	20	20	20	20	20	20	20	20	20	20
KIR_Inhibiting_Subgroup_1	27.0341	20	20	22.0424	20	20	32.091	20	20	20	20
KIR_Inhibiting_Subgroup_2	20	20	20	20	20	20	20	20	20	20	20
KIT	20	20	20	20	31.1679	20	20	20	20	20	36.5732
KLRB1	1470.91	2373.47	1385.42	1290.36	2524.98	2561.16	868.123	1547.65	707.288	972.827	1881.82
KLRC1	110.839	101.607	143.259	141.198	530.957	328.305	95.4065	111.7	74.5357	144.481	529.379
KLRC2	98.7182	63.9325	76.0868	89.0076	356.284	168.718	51.1832	55.9167	52.7189	87.4682	328.281
KLRD1	226.956	162.412	261.057	190.431	376.682	342.126	162.73	97.2754	175.926	225.516	349.267
KLRF1	20	20.2511	20	38.7807	78.3471	71.97	20	20	20	20.431	75.2425
KLRG1	74.4891	219.78	72.2006	100.825	94.9144	157.412	55.2047	132.856	50.15	80.457	78.5573
KLRK1	1289.16	1478.6	1260.82	1940.28	2479.08	1337.29	761.614	859.968	630.283	1335.98	2147.01
LAG3	1534.52	639.387	1645.34	494.702	717.099	788.188	1527.3	786.87	1687.86	863.784	1356.97
LAIR2	67.4198	41.6583	66.3595	64.379	37.5416	65.686	35.1106	20.3361	32.1802	43.4451	45.4087
LAMP1	1320.46	1273.08	1476.93	1373.08	1275.53	1108.61	1262.02	1061.95	1155.22	1414.02	1402.27
LAMP2	241.083	260.034	261.057	269.202	273.417	231.548	208.944	242.507	229.835	251.531	278.558
LAMP3	803.497	429.588	866.56	498.641	734.943	252.906	570.692	313.678	465.999	388.582	941.518
LBP	20	28.8181	27.4153	34.8415	20	24.2227	20	30.9089	25.7642	31.4399	31.0525
LCK	1969.71	2232.18	2125.26	2462.18	2485.45	2175.4	2026.7	1876.58	1908.62	2380.41	2447.55
LCN2	20	20	20	20	20	20	20	20	20	20	20
LCP1	6623.46	5891.31	7017.97	6123.37	6102.5	5118.18	10081.5	6935.57	9194.88	7925.73	7856.21
LGALS3	324.899	832.062	297.069	756.648	1233.46	770.598	236.079	775.334	186.202	532.645	867.482
LIF	220.89	47.6552	203.612	87.032	51.5759	21.7074	948.513	379.082	979.378	467.625	348.17
LILRA1	20	20	20	20	20	20	20	20	20	20	20
LILRA4	20	20	20	20	20	20	20	20	20	20	20
LILRA5	20	20	20	20	20	20	20	20	20	20	21.1079
LILRB1	30.0556	61.3624	27.4153	42.7198	24.7943	24.2227	38.1301	31.8719	20	47.4427	59.7772
LILRB2	20	27.1047	20	20	24.7943	20	20	28.0301	20	20	47.6268
LILRB3	20	20	20	20	20	20	20	20	20	20	20
LRP1	20	20	20	20	20	20	20	20	20	20	20
LRRN3	2362.49	1726.94	2302.43	3171.18	2329.91	1166.41	1581.56	778.223	1272.01	1771.16	2027.67
LTA	5236.11	1852.81	5836.17	2284.94	1865.83	1455.4	12026.9	6586.45	12027.5	5696.8	3811.03
LTB	5402.72	5278.17	5736.87	6405	5396.17	5137.04	3618.37	3496.23	3152.29	4813.43	4270.69
LTBR	20	20	20	20	20	20	20	20	20	20	21.1079
LTF	20	20	20	20	20	20	20	20	20	20	20
LTK	20	20	20	20	20	20	20	20	20	20	20
LY86	20	20	20	20	20	20	20	20	20	20	20
LY9	1125.59	1555.67	1055.41	1633.05	1363.5	1400.12	512.414	491.602	363.318	906.799	1107.26
LY96	406.685	399.614	436.277	406.078	270.863	278.042	417.955	605.095	383.857	517.638	358.103
LYN	20	20	20	24.0059	77.0704	22.9606	20	20	20	20	66.4069
MAF	576.312	555.461	558.939	792.088	518.199	629.872	1151.49	949.416	1170.62	1244.95	699.533
MAGEA1	20	20	20	20	20	20	20	20	20	20	20
MAGEA12	20	20	20	20	20	20	20	20	20	20	20
MAGEA3	20	20	20	20	20	20	20	20	20	20	20
MAGEA4	20	20	20	20	20	20	20	20	20	20	20
MAGEB2	20	20	20	20	20	20	20	20	20	20	20
MAGEC1	20	20	20	20	20	20	20	20	20	20	20
MAGEC2	20	20	20	20	20	20	20	20	20	20	20
MAP2K1	689.397	766.983	746.819	769.447	787.219	687.671	1170.58	873.44	1179.6	853.784	829.922
MAP2K2	1094.29	1112.09	1172.23	1169.24	1007.78	900.019	1369.54	1102.34	1229.66	1303.97	1267.47
MAP2K4	322.87	298.565	327.252	323.368	274.684	276.78	392.838	298.291	362.027	353.575	342.637
MAP3K1	712.623	1021.31	776.024	1130.84	1117.43	737.925	573.712	532.96	454.445	791.753	912.781
MAP3K5	632.855	771.267	618.315	794.064	719.643	573.325	468.191	587.781	315.825	692.71	754.777
MAP3K7	713.626	709.605	816.911	815.723	717.099	617.304	833.961	632.029	679.055	754.741	807.815
MAP4K2	284.502	323.399	281.489	453.347	344.814	314.475	312.447	249.238	273.469	373.588	312.803
MAPK1	1406.3	1309.9	1435.06	1521.77	1247.48	1162.64	1684.05	1382.22	1582.62	1714.14	1498.4
MAPK11	20	20	20	20	20	20	20	20	20	30.4435	20
MAPK14	711.608	702.752	753.637	827.541	798.69	634.893	782.71	632.029	591.775	764.741	764.721
MAPK3	454.14	523.784	440.175	482.897	448.079	417.515	556.624	427.172	480.109	508.634	513.901
MAPK8	444.038	332.823	443.096	380.479	380.512	339.611	472.212	357.916	465.999	420.6	473.026
MAPKAPK2	488.472	427.018	476.187	409.035	445.536	430.083	798.796	522.388	726.536	614.689	638.757
MARCO	20	20	20	20	20	20	20	20	20	20	20
MASP1	20	20	20	20	20	20	20	20	20	20	20
MASP2	20	20	20	20	20	20	20	20	20	20	20
MAVS	287.535	275.444	335.036	348.966	260.659	217.727	276.267	208.842	265.775	309.552	306.174
MBL2	20	20	20	20	20	20	20	20	20	20	20
MCAM	20	20	20	20	20	20	20	20	20	20	20
MEF2C	20	20	20	20	36.2751	20	20	20	20	20	59.7772
MEFV	20	20	20	20	20	20	20	20	20	20	20
MERTK	20	20	20	20	20	20	20	20	24.486	20	25.5196
MFGE8	48.2303	79.3428	51.7569	76.1964	124.239	66.9392	25.0635	28.0301	20	40.4438	115.021
MICA	45.2088	85.3397	52.7226	59.4581	59.216	26.7381	38.1301	60.7215	29.6113	66.4591	42.0939
MICB	577.316	615.41	581.326	671.963	613.824	575.84	535.528	514.694	558.404	632.684	709.478
MIF	1372.97	1092.4	1465.24	1053.04	1262.78	1112.37	3219.45	2683.52	3378.19	1894.21	1647.57
MME	20	20	20	20	20	20	20	20	20	20	20
MNX1	20	20	20	20	20	20	20	20	20	20	20
MPPED1	20	20	20	20	20	20	20	20	20	20	20
MR1	145.17	175.252	165.646	187.474	177.792	131.023	91.385	94.3863	69.3979	126.485	170.264
MRC1	20	20	20	61.4337	144.647	20	20	20	20	20.431	69.7218
MS4A1	20	20	20	20	26.0711	20	20	20	20	20	40.997
MS4A2	20	20	20	20	20	20	20	20	20	20	20
MSR1	20	20	20	24.9997	24.7943	20	20	20	20	20	20
MST1R	20	20	20	20	20	20	20	20	20	20	20
MUC1	20	37.3851	20	33.8598	20	20	20	36.6768	20	33.4448	20
MX1	2429.13	1098.38	2916.7	2362.72	2825.87	820.86	2001.59	796.49	1435.01	1529.06	4672.88
MYD88	608.626	591.432	641.68	727.099	667.377	494.167	649.065	587.781	603.328	751.74	816.662
NCAM1	20	20	20	20	52.8424	71.97	20	20	20	31.4399	71.9276
NCF4	39.143	80.1995	38.1199	148.083	85.9976	95.8436	27.0675	61.6846	32.1802	133.484	102.87
NCR1	44.194	27.9614	39.0974	46.6589	59.216	40.5592	28.083	20	23.1953	44.4414	54.2565
NEFL	20	69.9191	20.6086	61.4337	20	58.1489	20	31.8719	20	30.4435	20
NFATC1	330.954	321.685	365.219	379.497	312.936	269.243	547.579	272.32	448.029	340.574	407.825
NFATC2	1385.09	1213.99	1447.72	1428.23	1139.11	1083.47	1603.67	1101.38	1364.43	1578.08	1356.97
NFATC3	1071.07	976.782	1076.83	1182.04	1153.13	778.135	1127.37	851.311	980.669	1094.88	1165.82
NFATC4	20	20	20	20	20	20	20	20	20	20	20
NFKB1	864.075	627.403	874.344	620.754	555.174	534.368	1145.46	592.596	1017.89	809.761	834.334
NFKB2	1384.07	1012.75	1401.97	939.8	808.894	857.302	1483.08	873.44	1359.29	1105.89	1174.66
NFKBIA	7635.19	5108.61	7898.96	4031.83	4427.21	4330.35	7945.21	5495.78	7816.43	5853.87	6412.05
NLRC5	590.451	557.175	648.498	811.784	538.607	407.463	335.561	226.156	288.87	487.625	528.269
NLRP3	20	20	20	20	20	20	20	20	20	20	20
NOD1	102.755	119.587	106.269	172.699	116.589	75.7385	72.2928	77.0724	55.2878	116.473	123.856
NOD2	32.0737	127.297	42.0179	121.502	57.9495	40.5592	39.1321	138.634	36.0273	100.47	90.7078
NOS2A	20	20	20	20	20	20	20	20	20	20	20
NOTCH1	224.938	161.555	227.954	145.137	120.419	107.149	420.975	222.304	324.809	277.547	259.766
NRP1	20	20	20	20	20	20	20	20	20	20	28.8344
NT5E	49.2451	47.6552	55.6431	70.2937	119.142	20	99.4145	59.7688	131.014	49.4477	112.815
NUP107	714.641	629.106	813.991	696.58	597.246	513.01	1218.81	854.2	1169.34	821.766	801.185
OAS3	575.298	496.38	656.282	675.902	597.246	293.117	450.114	306.948	294.008	470.626	827.704
OSM	44.194	20	73.1662	29.9206	20	20	102.434	52.0748	83.5206	89.4609	34.3673
PASD1	20	20	20	20	20	20	20	20	20	20	20
PAX5	20	20	20	20	20	20	20	20	20	20	20
PBK	20	20	20	20	20	20	52.1987	75.1566	62.982	31.4399	20
PDCD1	20	20.2511	44.9384	21.0606	22.251	25.4759	120.524	76.1196	129.723	52.449	61.983
PDCD1LG2	50.2485	33.1016	67.3252	115.588	61.7696	41.8124	74.2968	83.8136	62.982	170.496	64.2011
PDGFC	20	20	20	20	20	20	20	20	20	20	20
PDGFRB	20	20	20	20	20	20	20	20	20	20	20
PECAM1	486.442	457.839	576.462	496.678	890.495	288.095	598.829	466.604	467.277	528.647	940.409
PIK3CD	1541.59	1511.14	1655.07	1595.62	1525.42	1176.46	1395.66	1060.02	1212.97	1715.15	1717.18
PIK3CG	385.478	403.041	373.98	452.365	404.73	320.759	462.165	368.499	500.648	392.592	400.099
PIN1	181.519	190.662	204.59	223.908	179.069	178.77	285.312	244.423	261.928	264.533	217.782
PLA2G1B	20	20	20	20	20	20	20	20	20	20	20
PLA2G6	134.053	127.297	111.133	162.857	114.046	105.896	114.499	90.5445	79.6735	122.475	126.074
PLAU	20	20	20	20	28.6247	20	20	20	20	20	20
PLAUR	20	33.9583	20	47.6407	78.3471	20	26.0655	25.141	20	41.4401	75.2425
PMCH	20	20	20	29.9206	20	20	20	20	20	20	20
PNMA1	162.33	183.819	186.089	251.482	186.719	208.928	176.799	167.484	191.327	232.527	176.894
POU2AF1	20	20	20	20	20	20	20	20	20	20	20
POU2F2	265.324	293.425	304.853	323.368	325.683	215.212	226.032	158.827	192.618	241.531	305.077
PPARG	20	20	20	20	20	20	20	20	20	20	20
PPBP	20	20	20	20	20	20	20	20	20	20	20
PRAME	20	20	20	20	20	20	20	20	20	20	20
PRF1	1777.86	939.108	1934.46	1300.21	2823.32	2023.36	1588.59	720.514	1446.57	1306.97	2970.18
PRG2	20	20	20	20	36.2751	20	20	20	20	20	63.0921
PRKCD	121.944	116.16	141.316	149.076	143.37	118.464	125.548	111.7	156.678	127.481	186.839
PRKCE	20	27.9614	20	22.0424	26.0711	20	29.085	20	21.9171	22.436	44.3119
PRM1	20	20	20	20	20	20	20	20	20	20	20
PSEN1	377.394	375.637	355.48	447.444	400.91	383.589	332.542	268.468	331.225	388.582	429.933
PSEN2	40.1577	52.7954	69.2801	49.6163	68.1432	40.5592	50.1812	46.2967	50.15	60.4565	60.8862
PSMB10	1599.15	1425.51	1624.9	1575.93	1497.37	1259.38	1502.17	1312.01	1342.61	1434.02	1482.94
PSMB7	1996.97	1593.35	2150.57	1600.54	1698.81	1593.62	3941.93	2847.98	3602.79	2382.42	2239.81
PSMB8	5825.79	4392.71	5768.02	4799.91	4214.29	4194.64	6703.22	5751.61	6648.47	5613.76	4984.48
PSMB9	4261.75	3383.95	4331.16	3731.48	3468.44	3566.37	3873.6	3285.59	3620.76	3468.88	3331.5
PSMD7	1975.77	1474.32	2038.62	1530.63	1485.89	1398.87	3638.46	2382.48	3735	2333.4	2230.97
PTGDR2	20	20	20	190.431	20	20	20	20	20	143.484	20
PTGS2	20	20	20.6086	20	20	20	20	20	20	20	20
PTPRC	3223.77	7091.89	3190.25	6504.46	4163.29	6284.25	2784.35	5303.43	2271.84	6734.23	4748.03
PVR	20	20	20	20	20	20	52.1987	32.8349	53.9971	24.4409	45.4087
PYCARD	20	21.9645	20	21.0606	23.5175	20	20	20	20	20	20
RAG1	20	20	20	20	20	20	20	20	20	20	20
REL	343.074	284.011	347.696	350.942	289.984	315.737	470.208	261.737	363.318	375.581	446.507
RELA	181.519	171.825	218.215	252.464	202.02	149.875	226.032	146.328	193.896	192.501	254.245
RELB	826.722	624.833	844.162	502.58	500.355	554.473	878.17	619.52	761.197	684.715	650.919
REPS1	1327.53	1304.76	1300.73	1305.13	1492.27	1486.82	1222.83	1345.67	1125.69	1238.95	1271.9
RIPK2	303.691	264.307	273.705	311.55	251.743	278.042	194.875	202.111	165.663	242.527	264.19
ROPN1	20	20	20	20	20	20	20	20	20	20	20
RORA	1058.96	1105.24	1043.72	1217.49	1164.6	964.102	897.262	748.401	596.913	963.824	1102.84
RORC	20	23.6779	20	20	37.5416	20	20	20	20	23.4323	56.4623
RPS6	57222	54045.8	56630.3	53419.5	60303.3	55354.2	58964.9	74936.8	53224.3	57123.2	50777.5
RRAD	20	20	20	20	20	20	20	20	20	20	20
RUNX1	238.062	248.04	259.102	272.159	249.189	185.054	344.606	245.386	259.359	316.563	282.97
RUNX3	1136.7	932.254	1149.84	1078.65	972.085	928.923	1220.83	832.081	1116.71	1281.96	1324.93
S100A12	20	20	20	20	20	20	20	20	20	20	20
S100A7	20	20	20	20	20	20	20	20	20	20	20
S100A8	20	20	20	20	347.357	20	20	20	20	20	271.928
S100B	20	81.0562	20	20	20	20	20	38.6028	20	20	20
SAA1	20	20	20	20	20	20	20	20	20	20	20
SBNO2	419.809	383.347	462.562	383.437	305.285	251.653	429.004	279.051	364.596	449.617	422.194
SELE	20	20	20	20	20	20	20	20	20	20	20
SELL	4399.07	4498.9	4170.54	4912.17	5420.4	4590.45	2452.76	2285.34	2144.77	3702.97	4962.38
SELPLG	892.352	999.902	928.857	1379.98	1188.83	1018.13	707.343	695.506	605.897	1216.93	1161.4
SEMG1	20	20	20	20	20	20	20	20	20	20	20
SERPINB2	20	20	20	20	34.9983	31.7599	20	20	20	20	29.9434
SERPING1	20	29.6748	20	20	57.9495	20	20	20	20	34.4412	68.6128
SH2B2	20	20	20	20	20	20	20	20	20	20	20
SH2D1A	1139.73	1262.81	1136.21	1167.28	1225.8	1392.58	958.56	1341.83	939.591	1412.01	1261.95
SH2D1B	20	20	20	20.0668	70.6967	45.581	20	20	20	28.4386	79.6664
SIGIRR	262.291	506.65	275.66	568.564	561.548	471.547	217.989	252.117	154.109	423.602	497.327
SIGLEC1	20	20	20	20	20	20	20	20	20	20	20
SLAMF1	325.902	304.562	278.581	285.952	288.708	250.4	452.118	360.805	478.831	343.575	381.307
SLAMF6	175.453	200.086	204.59	235.725	232.611	186.316	266.22	196.333	260.637	266.538	298.447
SLAMF7	446.056	456.992	500.529	317.453	650.799	549.451	347.612	325.214	286.313	326.564	639.866
SLC11A1	20	20	20	20	20	20	20	20	20	20	20
SMAD2	1242.72	1101.81	1325.06	1420.35	1179.9	1009.34	1586.58	1370.68	1384.96	1609.1	1491.77
SMAD3	979.19	1120.65	1025.23	1313.99	1162.06	1058.34	495.326	512.768	372.303	847.781	1113.89
SMPD3	20	20	20	20	20	20	20	20	20	20	20
SOCS1	2451.34	1377.55	2752.18	1896.95	1525.42	1023.16	4735.76	3480.84	4352.35	3969.09	2713.84
SPA17	20	20	20	20	20	20	20	20	24.486	20	20
SPACA3	20	20	20	20	20	20	20	20	20	20	20
SPANXB1	20	20	20	20	20	20	20	20	20	20	20
SPINK5	20	20	20	20	20	20	20	20	20	20	20
SPN	313.782	385.907	314.592	459.262	346.08	374.79	305.406	282.903	265.775	356.577	407.825
SPO11	20	20	20	20	20	20	20	20	20	20	20
SPP1	20	20	20	20	20	20	20	20	20	20	20
SSX1	20	20	20	20	20	20	20	20	20	20	20
SSX4	20	20	20	20	20	20	20	20	20	20	20
ST6GAL1	1620.35	1447.77	1682.33	1699.02	1608.28	1349.86	2389.45	1715	2276.97	2122.31	1812.21
STAT1	18220	13975.1	18841.8	16381.2	13833.8	10700.9	10833.1	7294.32	8640.41	10988	13157.7
STAT2	2138.34	1953.86	2339.42	2708.36	1971.65	1204.1	1385.61	1049.45	1083.35	1755.16	1979.05
STAT3	2806.75	2666.34	2934.22	2737.9	2190.94	1925.35	3406.35	2400.75	3118.92	3143.74	3040.9
STAT4	797.442	700.192	808.15	1084.55	940.217	853.533	947.511	758.983	781.723	911.805	928.259
STAT5B	852.97	915.987	991.165	1144.62	896.868	844.734	880.188	684.923	729.104	1075.88	1038.75
STAT6	632.855	554.615	601.77	547.886	571.752	382.336	651.082	399.275	672.639	540.652	624.4
SYCP1	20	20	20	20	20	20	20	20	20	20	20
SYK	21.983	35.6717	20	27.9451	121.696	31.7599	20	25.141	20	26.4336	109.5
SYT17	20	20	20	20	20	20	20	20	20	20	20
TAB1	205.749	200.942	170.521	231.786	200.743	202.644	186.846	154.985	157.956	163.497	199.001
TAL1	20	20	20	20	20	20	20	20	20	20	20
TANK	2872.4	2415.43	2932.28	2548.83	2109.35	2410.37	2332.18	2257.44	1908.62	2424.44	2321.59
TAP1	1251.81	1101.81	1419.49	1164.32	1034.56	835.935	1339.39	934.028	1206.56	1181.92	1255.32
TAP2	1097.33	729.299	1209.22	1033.35	828.015	817.092	1010.81	551.237	904.943	1049.86	945.93
TAPBP	2296.86	2058.34	2480.59	2244.56	1840.33	1550.9	1882.01	1295.66	1645.5	2085.3	1877.39
TARP	411.725	700.192	446.982	403.132	703.075	691.44	308.426	431.976	264.484	269.539	605.62
TBK1	274.411	286.571	300.967	353.887	246.635	299.4	263.214	255.969	234.973	344.571	288.503
TBX21	1013.52	677.918	1155.68	667.03	771.919	803.271	2058.86	927.297	1936.85	1215.93	1308.36
TCF7	2833.01	3307.74	2852.45	3444.93	3603.59	2698.11	1250.97	1012.89	1023.02	1925.22	3364.65
TFE3	20	20.2511	20.6086	20	20	20	21.042	20	20	20	25.5196
TFEB	58.3325	49.3686	67.3252	57.4945	31.1679	41.8124	82.3399	58.8058	92.5055	80.457	58.6682
TFRC	867.108	657.367	913.277	663.091	505.452	544.421	1561.47	1013.86	1341.32	1021.86	875.221
TGFB1	934.756	717.316	1095.33	864.968	645.702	531.862	1182.64	644.527	1143.66	1011.84	846.496
TGFB2	20	20	20	20	20	20	20	20	20	20	20
THBD	20	20	20	20	20	20	20	20	20	20	20
THBS1	20	20	20	20	20	20	20	20	20	20	20
THY1	20	20	20	20	20	20	20	20	20	20	20
TICAM1	185.556	139.291	209.454	160.882	153.564	119.717	228.036	141.513	223.419	186.499	191.263
TICAM2	20	50.2253	45.9159	49.6163	28.6247	27.9913	40.1341	53.9906	41.1651	46.4464	57.5713
TIGIT	654.062	1086.4	659.203	1112.13	803.797	1157.61	470.208	794.574	469.846	1078.88	884.057
TIRAP	21.983	35.6717	23.5291	39.7625	20	20	33.1066	33.7979	23.1953	43.4451	37.6822
TLR1	526.839	403.041	471.323	628.633	457.006	359.716	337.565	330.029	247.805	541.649	373.58
TLR10	20	20	20	20	20	20	20	20	20	20	20
TLR2	35.1067	48.5119	42.0179	68.3182	88.5408	33.0131	42.1516	27.067	20	58.4516	78.5573
TLR3	20	75.916	20	73.2511	40.0951	22.9606	20	28.9828	20	47.4427	27.7376
TLR4	20	20	20	20	20	20	20	20	20	20	20
TLR5	49.2451	56.2222	32.2789	49.6163	20	20.4542	20	20	20	20	20
TLR6	20	45.9418	25.4722	54.5372	20	41.8124	20	24.178	29.6113	42.4487	28.8344
TLR7	20	20	20	20	20	20	20	20	20	20	20
TLR8	20	20	20	20	20	20	20	20	20	20	24.4227
TLR9	20	20	20	20	20	20	20	20	20	20	20
TMEFF2	20	20	20	20	20	20	20	20	20	20	20
TNF	1933.36	1321.89	1889.69	1141.67	1091.93	1048.29	5199.99	2446.91	4991.51	2785.59	2261.92
TNFAIP3	1183.15	874.876	1194.61	947.678	1020.53	868.608	1455.96	879.207	1583.9	1145.91	1363.6
TNFRSF10B	100.736	96.4664	99.451	107.709	60.4928	87.0443	90.383	46.2967	79.6735	99.4734	79.6664
TNFRSF10C	20	20	20	20	20	20	20	20	20	20	20
TNFRSF11A	20	20	20	21.0606	20	20	20	20	20	36.4461	25.5196
TNFRSF11B	20	20	20	20	20	20	20	20	20	20	20
TNFRSF12A	20	20	20	20	20	20	20	20	20	20	20
TNFRSF13B	20	20	20	20	20	20	20	20	20	20	20
TNFRSF13C	73.4743	97.3231	71.2232	110.667	209.66	100.865	116.503	95.3493	97.6433	124.48	219.987
TNFRSF14	2200.93	2122.56	2229.42	2051.56	1646.54	1802.21	1850.85	1588.04	1553.1	1972.25	1761.37
TNFRSF17	20	20	20	20	20	20	20	20	20	20	20
TNFRSF18	278.447	180.392	305.831	119.527	166.322	222.749	347.612	298.291	338.932	309.552	297.338
TNFRSF1A	133.05	119.587	147.157	136.265	135.72	84.5379	146.644	100.164	137.43	116.473	122.76
TNFRSF1B	369.321	409.028	407.072	490.775	351.188	363.484	526.482	383.887	499.369	537.651	529.379
TNFRSF4	377.394	227.49	412.913	214.066	181.612	239.085	879.172	647.416	802.262	629.683	507.271
TNFRSF8	120.929	56.2222	178.305	30.9024	40.0951	41.8124	259.193	174.215	220.85	235.528	199.001
TNFRSF9	861.054	374.78	948.323	258.378	251.743	443.904	1064.07	655.11	1211.69	578.673	760.31
TNFSF10	2266.56	1661	2295.62	1880.21	1840.33	1352.37	1748.37	1519.76	1547.96	1581.08	1891.76
TNFSF11	20	20	20	20	23.5175	20	41.1361	25.141	36.0273	34.4412	28.8344
TNFSF12	254.218	269.447	268.842	369.644	333.333	311.968	242.104	255.969	199.033	383.588	309.489
TNFSF13	20	20	20	20	20	20	20	20	20	20	20
TNFSF13B	874.177	402.184	766.285	558.71	502.909	514.263	247.128	138.634	181.064	270.535	326.063
TNFSF14	287.535	262.594	295.126	213.072	218.587	192.591	970.611	556.042	969.115	492.632	419.988
TNFSF15	20	20	20	20	20	20	20	20	20	20	20
TNFSF18	20	20	20	20	20	20	20	20	20	20	20
TNFSF4	103.769	72.4892	127.691	50.5981	56.6727	76.9918	53.2007	41.4919	32.1802	47.4427	86.2961
TNFSF8	396.583	403.898	373.003	494.702	431.512	415	975.635	498.343	979.378	547.651	488.491
TOLLIP	325.902	334.536	336.979	347.984	346.08	261.706	355.655	264.626	294.008	352.579	344.855
TP53	1564.82	1249.1	1729.06	1172.2	1051.13	912.586	1695.11	1176.4	1612.13	1403.01	1321.62
TPSAB1	20	20	20	20.0668	26.0711	20	20	20	20	20	24.4227
TPTE	20	20	20	20	20	20	20	20	20	20	20
TRAF2	564.192	438.145	557.962	499.635	390.706	382.336	645.043	463.715	567.389	535.646	508.38
TRAF3	684.346	518.644	665.044	589.241	539.874	437.62	714.384	543.543	693.165	668.7	666.385
TRAF6	185.556	229.203	223.091	232.768	217.311	159.927	196.893	163.642	145.124	203.51	206.728
TREM1	20	20	20	20	20	20	20	20	20	20	20
TREM2	20	20	20	20	20	20	20	20	20	20	20
TTK	20	20	40.0748	20	20	20	121.526	111.7	147.693	51.4526	53.1475
TXK	226.956	234.343	252.296	339.124	353.731	274.274	187.848	225.193	132.292	283.549	308.392
TXNIP	3150.06	3328.29	3250.6	3628.09	3709.41	3489.73	2244.75	1892.93	1886.79	2593.51	3516.02
TYK2	281.48	272.874	317.513	324.35	301.465	211.443	337.565	226.156	318.393	341.57	320.542
UBC	24322.7	22392.9	25560.8	22995.6	23296.5	21078.6	29159.4	22011.6	28271.1	26392.4	28340.6
ULBP2	20	20	20	20	20	20	20	20	20	20	20
USP9Y	20	20	20	20	20	20	20	20	20	20	20
VCAM1	20	20	20.6086	20	20	20	20	20	20	20	20
VEGFA	107.806	57.0789	100.428	40.7562	31.1679	27.9913	366.704	157.864	424.921	138.478	77.4605
VEGFC	20	20	20	20	20	20	20	20	20	20	20
XCL2	4096.16	1575.37	3818.14	2083.06	3079.58	1694.15	3024.5	2431.53	3674.67	2307.39	3366.85
XCR1	20	20	20	20	20	20	20	20	20	20	20
YTHDF2	972.12	836.345	1116.74	909.281	891.761	775.629	1345.43	944.611	1334.9	1176.92	1107.26
ZAP70	1146.8	1120.65	1195.59	1207.65	904.519	892.481	1332.36	972.498	1270.73	1337.99	1144.82
ZNF205	20	20	20	20	20	20	20	20	20	20	20
