# Supplementary material for: Activating Inducible T-cell Costimulator Yields Antitumor Activity Alone and in Combination with Anti-PD-1 Checkpoint Blockade
Source: Cancer Res Commun. 2023 Aug 16;3(8):1564–79. doi: 10.1158/2767-9764.CRC-22-0293 (PMC10430783; doi:10.1158/2767-9764.CRC-22-0293)
Supplement: Supplementary Table 4 — Table S4 [file crc-22-0293-s19.xlsx]

## Sheet: Day5
Gene list	G2 isotypes-1	G2 isotypes-2	G2 isotypes-3	G2 isotypes-4	G2 isotypes-5	G2 isotypes-6	G2 isotypes-7	G3 PD1-1	G3 PD1-2	G3 PD1-3	G3 PD1-4	G3 PD1-5	G3 PD1-6	G3 PD1-7	G4 mICOS-1	G4 mICOS-2	G4 mICOS-3	G4 mICOS-5	G4 mICOS-6	G5 Comb-1	G5 Comb-2	G5 Comb-3	G5 Comb-4	G5 Comb-5	G5 Comb-6	G5 Comb-7
A2m	20	20	20	20	20	20	20	20	20	20	20	23.26	20	20	20	20	20	20	20	20	20	20	20	20	20	20
Abca1	468.99	1421.45	1161.22	515.47	874.38	1661.33	1133.89	845.03	1058.75	967.2	393.81	1413.29	1004.65	1627.14	845.77	559.57	1218.85	441.88	1084.86	1980.73	2091.79	1064.35	2378.06	1021.58	960.27	629.71
Abcb1a	97.58	156.15	161.05	120.16	119.84	135.8	120.37	97.16	331.71	116.24	91.71	133.77	160.55	192.72	167.4	137.54	151.01	102.96	128.02	237.6	310.5	148.74	180.87	278.03	198.84	159.58
Abcg1	223.04	661.08	553.14	290.82	281.86	682.16	521.62	327.14	1321.61	348.73	258.94	746.11	546.04	476.97	396.18	245.99	452.22	220.94	463.65	600.84	646.26	237.43	617.96	504.33	387.99	198.4
Abl1	326.6	336.91	324.36	289.08	399.03	393.89	349.23	383.29	252.43	372.57	320.98	378.04	378.34	315.04	476.69	324.58	401.06	326.05	352.87	255.87	264.45	312.48	326.56	265.09	286.14	241.53
Ada	278.8	302.11	267.92	273.41	194.16	251.74	257.09	188.97	381.77	226.52	261.64	321.54	227.32	237.6	217.62	197.27	264.89	371.09	265.88	331.26	274.84	236.07	249.53	342.68	324.94	258.78
Adora2a	31.86	49.22	42.14	55.73	30.8	30.97	32.69	20	130.39	37.26	20	49.02	31.79	29.92	28.7	20	29.71	20	36.93	77.68	89.14	28.66	63.64	20	20	20
Aicda	23.9	20	20	20	20	20	20	20	597.7	20	20	20	20	20	20	20	20	20	20	20	20	20	20	20	20	20
Aire	20	23.76	20	20	20.09	20	20	20	20.86	20	20	20	20	20	25.51	23.58	20	20	20	20	20	20	20	20	20	20
Akt3	485.92	559.25	601.3	647.83	529.58	587.66	471.09	513.43	492.34	526.07	493.61	512.64	482.46	623.05	532.49	499.06	548.77	360.37	526.84	703.65	649.23	448.94	622.98	562.52	596.53	558.54
Alcam	209.1	290.23	249.85	182.85	226.29	255.71	278.64	359.22	227.4	307	229.27	244.27	205.86	394.24	161.82	157.97	174.95	190.91	259.32	258.16	311.99	210.14	358.38	245.7	213.39	189.78
Ambp	31.86	20	30.1	48.76	24.77	30.18	34.92	53.48	20	29.06	20	24.09	20	23.76	20	20.43	21.46	20	33.65	20	20	20	20	20	20	20
Amica1	260.88	566.88	537.34	250.77	283.2	587.66	413.14	282.57	388.03	411.32	161.84	639.76	268.65	396.88	262.26	195.69	321.83	145.86	328.25	482.05	375.87	279.73	483.99	349.15	324.94	153.11
Angpt1	769.7	425.16	413.16	808.04	607.25	680.57	341.8	530.37	21.91	625.92	366.84	229.32	355.29	556.17	974.91	778.06	793.03	444.03	665.52	568.86	454.61	362.97	398.58	691.83	615.93	491.69
Angpt2	211.09	179.91	187.39	313.46	149.97	153.27	144.89	204.13	41.72	168.4	248.15	162.02	120.81	151.36	168.99	179.19	165.87	321.76	173.97	411.22	335.76	395.72	142.35	394.41	329.79	133.71
Anp32b	3117.63	3274.01	3266.91	3273.96	2945.18	2947.04	3293.19	3213.41	5247.83	3248.83	3525.41	3176.36	3066.42	3395.08	2956.61	3010.07	2956.75	3487.86	3154.46	2995.08	2966.84	3173.94	2989.32	3582.01	3273.65	3390.08
Anxa1	10228.1	7277.84	7397.77	15406.8	8457.94	7892.91	8378.62	7525	779.2	7400.03	10168.9	5703	5280	8259.77	8646.62	8582.22	8099.51	9845.8	7924.72	11187.6	8821.78	9087.91	6723.88	20638.6	13468	12035.6
Apoe	4218.91	13323.5	11184.7	5255.74	10602.4	22795.7	12231.3	6798.53	9952.21	11052.7	3689.95	16013.1	8296.35	12027.1	5556.89	4528.46	12501.2	4946.49	10060.8	21836	10938.8	7844.8	17972.8	6763.15	7842.21	3691.99
App	3494.02	4998.43	4669.7	3141.6	4734.12	5709.04	4100.14	4437.27	839.7	4709.31	2813.32	5027.51	3457.48	4898.14	4794.02	4263.6	5393.62	2925.85	4413.29	5151.73	5557.81	4971.06	5407.58	3181.14	3239.7	3968.03
Arg1	4829.29	11574.5	10441.9	4947.5	4886.76	6548.44	7128.81	4523.74	942.96	6044.61	4798.56	6928.51	5642.44	9798.03	4110.07	5873.17	6536.54	4845.68	8062.58	17831.1	9698.31	13237.5	13076	10998.2	8036.21	4694.78
Arg2	200.14	525.3	309.31	189.82	174.07	277.95	386.39	217.5	114.74	257.07	191.51	385.52	232.09	454.09	290.16	225.56	282.22	193.05	288.04	1048.62	1045.9	646.8	919.41	885.8	698.38	483.06
Atf1	211.09	243.56	211.47	203.75	224.29	207.27	251.15	226.41	163.77	223.54	213.09	222.67	244.01	236.72	239.14	231.85	235.19	197.34	215	274.15	231.76	241.53	227.76	245.7	213.39	222.12
Atf2	460.03	437.04	492.93	433.63	555.69	532.07	497.84	532.15	404.72	506.7	466.64	487.71	445.9	505.13	521.33	492.77	542.17	398.98	487.45	440.92	456.09	499.43	445.47	517.26	446.19	506.79
Atg10	70.7	66.19	91.81	101.01	58.92	96.88	65.39	59.72	104.31	89.42	67.43	79.76	76.3	66.88	90.08	70.73	89.12	75.08	66.47	61.68	74.28	75.05	60.29	20	20	73.32
Atg12	369.42	450.62	404.13	445.82	410.41	414.54	383.41	417.16	391.16	426.97	520.59	410.44	392.64	432.08	450.39	426.75	443.97	420.43	419.34	514.03	484.32	511.71	483.99	549.59	475.29	431.31
Atg16l1	325.6	328.42	325.11	414.47	306.64	381.18	338.83	333.37	609.17	297.31	342.56	366.41	377.54	377.52	302.12	284.5	339.99	330.34	316.76	347.26	358.04	289.28	396.9	478.46	324.94	340.73
Atg5	164.3	176.51	180.62	278.63	137.25	161.21	138.21	131.92	143.95	149.03	186.12	194.42	128.76	177.76	135.51	121.82	129.56	203.78	188.74	251.3	199.08	150.1	177.52	316.82	300.69	148.8
Atg7	64.72	113.72	127.94	74.88	113.82	131.83	101.8	118.55	105.35	109.54	86.31	129.61	108.1	113.52	112.4	97.45	136.99	77.22	122.27	109.66	133.71	94.15	100.48	129.31	20	86.26
Atm	268.85	310.6	330.38	268.19	218.93	308.12	219.94	206.8	497.56	243.66	191.51	265.87	331.44	329.12	279	211.41	272.32	148.01	243.72	239.88	335.76	177.39	276.32	368.55	184.29	226.44
Axl	2088.05	2100.36	2141.06	2002.69	2105.61	2273.61	1993.6	2206.16	283.72	2216.06	1702.02	1984.92	2050.64	2262.51	2365.92	2181.71	2416.24	1643.11	1948.97	2094.96	2276.01	2065.93	2336.19	1836.27	1969.04	2169.48
Batf	82.65	122.2	100.09	102.75	51.55	81	89.91	69.53	733.3	64.08	145.66	122.97	98.56	101.2	60.58	53.44	53.64	135.14	106.68	139.36	148.56	92.79	118.9	239.23	150.35	64.7
Bax	659.17	534.64	480.14	813.26	467.32	474.89	532.77	467.97	381.77	464.97	795.71	467.77	521.4	540.33	462.34	447.19	473.67	851.59	533.4	571.14	571.97	454.4	532.55	717.7	766.28	470.13
Bcl10	1620.05	1561.48	1252.28	1666.58	1563.98	1386.56	1671.86	1380.74	1022.24	1451.54	1548.27	1290.32	1222.44	1501.3	1553.63	1601.7	1663.64	1561.6	1530.45	2010.43	1969.97	2171	1601	2017.31	1726.55	2307.5
Bcl2	54.77	67.04	69.99	87.07	70.3	105.62	57.21	67.74	305.63	73.77	53.95	65.64	94.58	66.88	72.54	86.45	84.17	51.48	71.39	77.68	83.2	53.22	56.94	142.25	121.25	49.6
Bcl2l1	486.91	583.01	538.84	477.16	557.03	628.95	581.81	523.24	285.81	619.96	466.64	584.09	539.68	740.09	536.48	499.06	504.21	379.67	549.81	488.9	673	420.28	649.78	504.33	480.14	448.56
Bcl6	182.22	236.77	224.27	146.28	200.18	251.74	193.94	168.47	448.53	207.9	94.41	229.32	192.35	251.68	234.36	169.76	226.93	111.54	222.39	219.32	337.24	158.29	204.31	161.64	150.35	228.59
Bid	649.22	604.22	599.8	724.45	571.76	532.86	546.14	487.58	334.84	584.19	609.6	560.83	584.99	594.89	552.42	548.57	580.13	594.18	601.51	623.69	649.23	596.31	535.9	717.7	708.08	741.85
Birc5	262.87	233.37	285.98	266.44	265.8	237.45	258.58	288.81	269.12	245.15	323.68	283.32	289.32	243.76	271.83	276.64	231.89	302.45	288.04	194.19	188.68	268.82	211.01	226.3	261.89	200.56
Blk	20	20	20	34.83	20	20	20	20	492.34	20	20	20	25.43	20	20	20	20	20	20	20	20	20	20	187.51	20	20
Blnk	75.68	94.2	77.51	55.73	63.6	87.35	87.68	106.97	1391.5	99.85	89.01	82.25	92.99	109.12	45.44	57.37	63.54	75.08	74.68	77.68	78.74	95.52	65.31	129.31	111.55	53.91
Bmi1	477.95	353.03	426.71	762.76	391.66	335.92	329.91	344.07	196.1	339.79	806.5	336.5	317.93	374	352.34	329.3	323.49	420.43	335.63	424.93	319.41	290.65	301.44	517.26	514.08	386.02
Bst1	5792.16	6439.4	5752.65	6255.35	4439.53	5060.23	4217.55	4138.66	523.64	4455.96	3482.26	5424.66	4705.35	6472.47	5354.42	4750.87	5359.78	3121.05	5090.3	8418.68	8144.32	4161.88	6738.95	8547.69	6712.2	5432.32
Bst2	9639.66	12248.3	13806.7	9020.79	7343.87	9960.04	7878.55	7650.69	2162.35	7805.38	4647.5	9427.73	9139.66	13788	13372.9	7825.39	12376.6	4541.08	9567.6	15229	19147	4713.16	11664.2	17392.8	13492.3	8884.93
Btk	140.4	242.71	182.87	163.7	125.87	227.12	189.48	227.3	684.27	190.76	156.45	255.07	152.61	185.68	117.18	126.53	162.57	111.54	193.67	162.21	170.85	174.66	195.94	187.51	150.35	88.42
Btla	33.85	44.13	35.37	74.88	25.44	31.77	31.95	23.18	1119.25	26.08	20	50.68	133.53	20	23.91	20.43	24.76	55.77	36.11	57.11	40.11	20	48.57	161.64	20	20
C1qa	3526.87	5002.67	3890.04	4264.85	3089.8	5245.26	4005.03	3266.9	1319.52	4371.76	2036.49	4303.01	2076.87	3928.36	1918.73	2412.77	3726.68	2014.21	3995.6	4847.88	3748.29	2243.32	3980.74	4054.01	4505.52	1858.94
C1qb	4738.68	6950.27	5348.52	5565.73	3849.02	6838.3	5225.12	4029.91	1980.85	5318.84	2465.36	5757	2738.16	5698.95	2328.46	2988.06	4850.63	2344.54	5271.66	7415.75	5305.25	2697.72	5295.37	5683.37	6852.84	2600.78
C1qbp	2032.28	2029.92	2053.76	2025.32	1908.11	1871.78	2015.89	1744.42	1779.53	1869.57	2109.31	1975.78	2037.13	2148.98	1872.49	1786.39	1549.76	2057.11	1836.55	2126.94	2185.39	2127.33	2131.88	2062.57	2255.18	2449.83
C1ra	1286.48	1979	1837.78	1358.34	1682.48	2820.77	1541.83	1458.29	756.25	1651.98	935.97	2976.13	1503.01	1784.66	2437.67	1630.78	2721.57	834.43	1710.99	2156.64	2265.61	1634.73	2485.24	1519.45	1348.26	1224.91
C1s1	2035.27	3296.92	3562.67	2303.96	1811.7	3653.02	1858.37	1458.29	964.87	2079.7	695.91	4170.07	1781.2	2963.87	2554.85	1745.52	3217.52	506.23	2902.53	4089.4	4719.9	1450.52	3223.78	3931.16	2754.72	2126.35
C2	58.75	195.18	97.08	120.16	97.75	237.45	150.84	57.05	206.53	132.64	20	610.68	118.43	115.28	111.6	61.3	207.95	57.92	215.82	285.57	147.08	115.99	343.31	200.44	179.44	45.29
C3	767.71	2404.17	1752.74	1018.76	1542.55	3955.59	2078.31	1096.39	2003.79	1631.87	534.07	5116.41	1608.72	1756.5	1976.92	1189.09	2476.48	551.28	1857.88	2021.85	2489.95	1507.83	2927.36	1137.97	1227.01	976.91
C3ar1	1328.3	2344.76	2390.92	1455.87	1517.11	2616.68	2079.79	1809.49	481.91	1680.3	1043.87	2205.92	1177.93	2156.02	1005.2	1014.62	1649.61	1074.67	1869.37	2554.16	2207.67	1993.61	2806.78	1739.28	1978.74	1101.99
C4b	294.74	1035.33	836.11	485.87	900.49	2383.99	1443	673.88	1151.58	906.84	180.72	2714.41	945.04	664.41	1076.14	445.62	1576.16	122.27	985.56	1277.08	788.88	702.74	2193.84	504.33	601.38	219.97
C5ar1	631.29	989.5	1018.23	696.59	794.71	1039.52	1194.82	829.87	204.45	834.56	528.68	1101.72	608.04	1032.25	575.54	605.16	812.84	619.92	821.44	1197.12	1051.84	959.28	1344.78	497.86	732.33	565.01
C6	34.85	259.68	102.35	113.2	117.83	366.1	294.25	92.7	150.21	152.75	20	379.7	164.53	86.24	74.13	61.3	207.95	20	173.15	191.9	74.28	46.39	226.08	155.18	140.65	20
C7	20	20	20	20	20	20	20	20	20.86	20	20	20	20.67	20	20	20	20	20	20	20	20	20	20	20	20	20
C8a	20	20	20	20	20	20	20	20	20	20	20	20	20	20	20	20	20	20	20	20	20	20	20	20	20	20
C8b	20	33.95	24.08	48.76	26.78	25.41	26.75	29.42	23.99	39.49	59.34	70.62	29.41	27.28	39.86	27.51	40.44	20	26.26	20	20	34.11	20	20	20	20
C8g	20	20	21.07	20	20	20	24.52	20	21.91	20	20	20	20	20	20.73	20	23.11	20	20	20	20	20	20	20	20	20
C9	20	20	20	34.83	20	20	20	20	20	20	20	20	20	20	20	20	20	45.05	20	20	20	20	20	20	20	20
CD209e	20	34.79	20	40.05	20	23.03	31.95	20	36.51	20	20	33.23	21.46	20	20	20	20	20	20	20	20	45.03	20	20	20	20
Camp	20	20	20	20	20	20	20	20	20	20	20	20	20	20	20	20	20	109.4	20	111.94	20	20	20	20	20	20
Card11	30.87	39.89	56.44	20	22.09	35.74	32.69	23.18	1169.31	26.08	20	39.05	136.71	36.08	26.31	20	23.11	20	40.21	20	60.91	20	20	135.78	20	20
Card9	20	20	20	20	24.77	21.44	30.47	23.18	20.86	22.35	20	31.57	20	20	23.91	20	36.31	20	23.8	20	20	20	20	20	20	20
Casp1	1916.78	2225.11	2105.69	1936.51	1268.72	1842.39	1480.15	1159.68	529.89	1442.6	992.62	1856.96	1367.89	1836.58	1583.93	1322.7	1653.74	999.6	1596.1	2090.39	2120.02	1146.22	1813.69	2612.15	2148.49	1475.07
Casp3	1311.38	1139.71	1222.93	1670.07	1025.69	1041.11	1152.47	927.03	831.35	1104.3	1154.46	1095.07	1034.86	1031.37	1132.74	1117.58	1057.93	1338.51	1112.76	1055.48	993.9	1032.96	999.79	1215.56	1256.11	1071.8
Casp8	495.87	672.11	573.46	581.65	510.17	523.33	553.57	595.44	732.26	548.43	625.78	683.79	593.73	681.13	581.12	507.7	537.22	564.15	532.58	635.11	659.63	489.87	550.97	743.56	611.08	416.21
Ccl1	21.91	40.73	36.12	55.73	24.1	24.62	33.44	28.52	27.12	25.33	20	27.42	27.82	41.36	26.31	22.01	52.81	20	34.47	59.4	65.37	20	36.84	20	20	20
Ccl11	47.8	377.64	115.9	262.96	186.79	486.8	271.21	110.53	340.05	225.03	110.59	1186.46	216.19	146.08	186.53	95.88	296.25	107.25	349.58	328.98	185.71	349.32	423.7	239.23	339.49	43.13
Ccl12	1504.55	1563.18	1204.11	1556.87	892.46	1115.76	1271.36	1317.45	267.03	1667.63	1594.12	1388.36	747.13	1311.22	682.36	766.27	1144.58	1668.85	1156.25	1320.49	1014.7	892.42	1172.28	1506.51	1644.1	720.28
Ccl17	77.67	56.01	30.1	83.59	26.78	30.97	49.78	28.52	58.41	39.49	56.64	44.87	24.64	36.96	51.02	43.23	31.36	62.21	32.82	52.55	49.03	46.39	36.84	20	130.95	66.85
Ccl19	20	30.55	20	41.8	20	35.74	20	20	45.9	20.12	20	54.01	20	20	20	20	20	20	26.26	20	20	20	20	20	20	20
Ccl2	6196.43	7052.11	4348.35	9127.02	3409.15	4169.21	8054.65	5322.41	1363.33	5461.16	7018.46	8825.36	3009.2	5435.82	3131.18	3773.98	4544.47	6694.71	5039.42	7392.9	5171.54	7517.31	7844.25	6704.96	9141.98	4019.79
Ccl20	20	20	20	20	20	20	20	20	20	20	20	20	20	20	20	20	20	20	20	20	20	20	20	20	20	20
Ccl21a	25.89	21.22	56.44	47.02	21.42	96.88	28.98	42.79	177.33	42.47	20	56.5	88.23	24.64	20	20	43.74	113.69	20.52	45.69	20	39.57	58.61	20	20	20
Ccl22	44.81	106.08	76.01	73.14	34.81	40.5	55.73	49.92	640.46	60.36	53.95	76.44	44.51	54.56	37.47	45.58	38.79	81.51	69.75	73.11	169.36	64.13	105.51	187.51	164.9	56.07
Ccl24	20	56.86	20	53.99	48.87	122.3	64.65	46.35	58.41	62.59	20	68.96	69.15	26.4	36.67	30.65	39.61	53.63	27.9	70.82	49.03	151.47	58.61	20	20	20
Ccl25	22.9	20	22.58	20	24.1	24.62	26.75	22.28	20.86	24.59	20	23.26	20.67	22.88	29.49	20.43	23.93	57.92	20	20	20	20	20	20	20	20
Ccl26	20	20	20	20	20	25.41	20	20	20	20	20	24.09	20	26.4	20	20	20	20	20	20	20	20	20	20	20	20
Ccl27a	20	20	20	20	20	20	20	20	27.12	20	20	20	20	20	20	20	20.63	20	20	20	20	20	20	20	20	20
Ccl28	20	20	20	20	20	24.62	20	20	25.03	20	20	20	20	20	20	20	20	20	23.8	20	20	20	20	20	20	20
Ccl3	1077.38	2365.13	1169.49	907.3	692.27	925.96	2500.36	1313	513.21	1249.61	1229.98	2235	1408.42	1987.94	2169.83	1641.78	1290.64	770.07	965.87	1889.35	2540.46	1881.71	2825.2	1241.42	1207.61	1153.75
Ccl4	522.76	849.48	495.94	477.16	285.88	343.07	735.62	321.79	264.95	474.66	369.53	772.7	367.21	513.93	378.64	418.89	528.14	242.39	411.95	578	751.74	476.23	735.19	400.87	514.08	340.73
Ccl5	417.21	1990.88	1677.48	412.73	492.76	1191.2	604.1	334.27	1834.81	854.68	134.87	1360.94	530.15	1595.46	425.67	313.58	1157.78	167.31	1162.82	2529.03	3096.09	233.34	1642.87	1351.34	1333.71	543.45
Ccl6	557.61	1961.18	1124.34	1842.47	899.15	1460.41	1668.89	538.39	560.14	869.58	1286.63	2465.15	1057.11	850.09	566.77	580.79	780.66	1422.17	1424.6	2152.07	851.28	1481.9	1808.67	1622.9	2361.88	629.71
Ccl7	1351.21	2113.94	1329.04	1527.27	1044.44	1470.74	2495.16	1265.75	502.77	1461.97	1051.96	2730.19	985.58	1577.86	747.72	962.75	1562.14	1098.27	1267.86	1891.63	1163.26	2180.55	2252.46	1538.84	1731.4	787.14
Ccl8	3083.77	14284.1	7725.89	9907.2	5394.25	11346.6	11008.3	3185.78	5531.56	6303.17	2913.12	18946.8	6075.62	4493.33	2830.66	3141.31	8138.29	3196.13	9618.48	10431.4	4712.48	7638.75	15531.1	9860.23	11610.5	1211.97
Ccl9	2657.6	5889.49	3377.54	5255.74	3054.31	4853.75	5827.73	2845.27	1572.99	3102.78	4555.79	6561.27	3217.44	3623	2039.09	2102.33	2793.36	5523.51	4498.63	6764.64	3526.93	5777.51	6177.93	5204.91	8230.2	2385.13
Ccnd3	317.64	320.78	343.92	294.31	333.42	318.45	328.43	295.05	491.3	300.29	337.17	392.16	352.11	352	337.99	289.22	294.6	268.13	306.09	281	268.9	289.28	244.5	336.22	271.59	241.53
Ccr1	718.92	1164.32	731.5	982.19	528.91	737.75	930.3	567.81	191.93	803.27	801.11	1107.53	537.3	844.81	623.37	587.87	618.09	652.1	712.3	1128.58	889.9	840.56	1200.75	1254.35	1183.36	558.54
Ccr2	1554.33	2193.71	2022.91	2925.66	1027.7	1764.57	2165.99	1419.96	1034.76	1251.1	1788.33	2825.74	836.95	1133.45	829.83	655.46	1078.56	1952	1994.1	1322.77	1094.92	1247.2	1301.23	1525.91	1755.65	586.58
Ccr3	20	92.5	42.9	41.8	24.1	57.97	37.9	23.18	47.98	22.35	20	73.95	43.72	20	20	20	20	20	51.7	47.98	20	35.48	50.24	20	20	20
Ccr4	20	20	20	20	20	20	20	20	153.34	20	20	20	20	20	20	20	20	20	20	20	20	20	20	20	20	20
Ccr5	743.81	1168.56	1127.35	1034.43	636.04	1122.91	879.77	698.84	395.33	735.46	434.27	1278.69	568.3	858.89	428.07	442.47	779.83	407.56	916.63	1092.03	882.48	582.66	1138.79	1125.04	1018.47	349.36
Ccr6	20	25.46	21.07	43.54	20	20	23.03	20	1043.1	24.59	20	20	70.74	20	20	20	20	20	20	20	20	20	20	20	140.65	20
Ccr7	101.56	210.46	158.79	92.3	55.57	73.06	90.65	50.81	11116.3	122.2	78.22	91.39	1105.6	106.48	55.8	49.51	80.05	85.8	117.35	143.93	383.3	109.16	170.82	1247.88	567.43	90.57
Ccr8	44.81	35.64	39.89	62.69	20	32.56	28.24	26.74	83.45	29.06	20	20.77	23.05	30.8	35.07	35.37	36.31	20	27.08	20	35.66	20	20	20	20	20
Ccr9	60.74	54.31	123.42	97.52	37.49	27.79	46.07	20	253.47	20	20	75.61	55.64	37.84	20	20	20	42.9	57.44	70.82	63.88	20	46.89	142.25	101.85	20
Ccrl2	900.14	2746.16	1773.06	771.47	788.68	1356.38	1694.89	827.2	719.74	1198.94	588.02	1883.55	887.82	1887.62	1416.53	990.26	1211.42	501.94	1198.1	2876.29	3699.26	1219.91	2796.73	1286.68	1212.46	1196.88
Cd14	2151.77	4260.97	2511.33	2368.39	2100.93	2573.79	3061.36	2093.84	783.37	2783.11	2209.12	3350.84	1863.06	4072.69	1904.38	1850.05	2428.61	1928.4	2767.13	6444.8	6171.38	2692.26	5568.35	4590.66	4820.76	2523.15
Cd160	20	20	29.35	53.99	20	20.65	20	20	92.84	20	20	20	20	36.08	20	20	20	20	22.98	20	46.06	20	20	20	20	20
Cd163	43.81	276.65	161.05	156.73	149.3	336.71	292.76	141.73	116.83	158.72	129.47	614.83	150.22	85.36	143.49	84.88	167.52	150.15	215	157.64	47.54	508.98	336.61	20	121.25	20
Cd164	2501.27	2956.62	2859.01	2528.61	2753.03	2854.12	2690.58	2501.2	2998.91	2710.83	2403.32	3069.18	2518	2991.15	2848.99	2720.06	2886.61	2252.31	2414.26	3107.03	3063.41	3575.12	3140.04	2857.85	2473.43	2743.12
Cd180	479.94	874.09	819.55	482.39	366.22	707.57	516.42	493.82	1477.03	557.37	312.89	727.83	433.18	728.65	369.87	286.86	518.24	216.65	549.81	772.19	959.73	261.99	738.54	581.92	800.23	319.17
Cd19	20	20	20	20	20	20	20	20	1502.06	20.86	20	20	68.35	20	20	20	20	20	20	20	20	20	20	20	20	20
Cd1d1	101.56	234.22	194.92	167.18	98.42	152.47	133.75	105.18	358.83	157.97	124.08	253.41	185.99	249.04	89.28	91.17	152.67	96.53	171.51	281	372.9	103.71	266.28	290.96	300.69	90.57
Cd1d2	20	28	21.07	41.8	20	20	20.81	20	35.47	20	20	20	20	26.4	20	20	21.46	42.9	20	20	20	20	20	20	20	20
Cd2	20	20	22.58	41.8	20	20	21.55	20	486.08	20	20	20	104.92	20	20	20	20	42.9	20	20	29.71	20	20	20	20	20
Cd200	110.53	145.96	123.42	121.9	109.13	123.09	132.26	113.2	301.46	100.59	140.26	149.55	121.61	255.2	161.02	110.81	129.56	163.02	131.3	262.73	340.21	146.01	169.14	226.3	227.94	122.92
Cd200r1	103.56	269.86	194.16	212.46	119.17	219.18	184.28	139.05	175.24	165.42	183.42	204.39	184.4	212.08	101.24	108.46	139.46	195.2	196.13	251.3	194.62	192.4	237.81	213.37	223.09	86.26
Cd207	20	28.85	20	20	20	24.62	25.26	42.79	41.72	20	20	20	27.82	20	20	20	22.28	47.19	21.34	20	20	20	20	20	20	20
Cd22	20	41.58	34.62	20	20	30.97	23.78	20	1342.47	20	20	22.43	64.38	29.04	20	20	20	20	20	20	40.11	20	41.87	20	20	20
Cd244	20	28	20	20	24.77	32.56	27.49	20	23.99	25.33	20	24.93	22.26	20	31.89	22.01	23.93	49.34	22.98	20	20	20	20	20	20	20
Cd247	56.76	79.77	72.25	69.66	20.09	27.79	37.9	20	1794.13	20	20	50.68	266.27	69.52	20.73	20	36.31	20	37.75	63.97	151.54	20	20	491.39	150.35	20
Cd27	25.89	47.52	41.39	20	20	25.41	24.52	20	605	20	20	29.08	91.4	31.68	20	20	25.58	20	24.62	20	56.45	20	20	206.9	20	20
Cd274	1734.56	5310.72	3962.28	1304.36	1201.1	3010.57	2427.54	1498.4	2010.05	2212.33	488.22	3707.28	2468.72	4598.93	3231.62	1863.41	2976.56	293.87	2596.44	6024.44	8012.1	1229.46	6166.21	4842.83	3244.55	2141.44
Cd276	429.16	473.54	450.79	421.43	532.93	500.31	432.45	500.95	85.53	518.62	342.56	470.26	391.85	460.25	612.21	614.59	659.35	437.59	531.76	374.67	404.1	592.21	514.13	375.01	451.04	442.09
Cd28	53.77	56.01	51.17	76.62	31.47	31.77	37.15	29.42	346.31	30.55	20	23.26	86.64	46.64	39.86	30.65	36.31	75.08	36.11	52.55	56.45	30.02	20	20	20	20
Cd33	76.67	92.5	69.99	99.26	105.78	116.74	122.6	148.86	44.85	196.72	99.8	115.49	79.48	110	100.44	125.75	103.98	124.41	77.14	59.4	71.31	122.81	125.6	20	20	66.85
Cd34	146.37	582.16	422.19	372.67	408.4	802.08	658.34	381.51	660.28	520.86	345.26	1069.31	443.51	500.73	577.13	282.93	726.19	341.06	512.07	799.6	768.08	930.62	631.36	400.87	572.28	92.73
Cd36	652.2	2047.74	1767.79	1476.76	352.83	713.13	832.96	402.01	720.78	672.12	614.99	1650.91	912.46	1899.94	467.92	322.23	595.81	564.15	1295.76	3744.43	3238.71	921.07	1336.4	3271.66	3453.1	653.43
Cd37	162.3	340.3	344.68	207.23	182.11	370.07	231.09	213.93	4383.11	236.96	202.3	343.14	454.64	320.32	169.79	144.61	241.79	203.78	285.58	338.12	366.96	231.97	313.17	633.64	290.99	122.92
Cd38	182.22	818.93	603.56	316.95	206.88	501.89	349.98	101.62	650.89	266.76	121.38	808.42	325.08	617.77	240.74	135.18	378.77	115.83	421.8	1037.2	919.62	129.63	649.78	594.85	543.18	228.59
Cd3d	136.41	196.03	188.9	181.11	54.23	86.56	91.4	56.16	2974.92	75.26	20	140.41	514.25	221.76	55	55.01	71.79	77.22	135.4	162.21	378.84	34.11	63.64	646.57	261.89	20
Cd3e	72.69	134.93	168.58	60.95	38.83	60.35	58.7	32.09	2713.1	51.41	20	91.39	444.31	153.12	28.7	49.51	68.49	20	118.99	162.21	329.81	38.21	75.36	394.41	208.54	20
Cd3eap	55.76	50.07	47.41	41.8	38.16	38.91	35.67	42.79	34.42	38	80.92	50.68	39.74	35.2	39.06	35.37	40.44	72.93	38.57	50.26	20	28.66	41.87	20	20	20
Cd3g	172.26	244.41	321.35	208.98	63.6	102.44	104.77	54.37	4082.69	82.71	20	157.03	551.61	250.8	43.84	66.02	108.1	70.79	215	383.81	569	51.85	130.63	1060.38	402.54	56.07
Cd4	36.84	65.34	75.26	34.83	29.46	38.12	49.04	26.74	1020.15	38	20	59.82	220.17	51.04	20	27.51	42.91	20	56.62	63.97	38.63	20	48.57	206.9	101.85	20
Cd40	133.43	199.43	161.05	141.06	79	125.47	127.8	73.98	295.2	139.34	89.01	183.62	100.15	192.72	98.85	65.23	131.21	68.64	155.1	317.56	491.75	129.63	251.2	478.46	334.64	157.43
Cd40lg	27.88	35.64	24.08	43.54	20	20	23.03	20	573.7	20	20	25.76	116.04	29.04	20	22.79	20	20	20	20	20	20	20	20	20	20
Cd44	48.79	42.43	42.9	43.54	48.2	52.41	37.15	46.35	22.95	28.32	20	34.9	35.77	39.6	44.64	32.22	53.64	20	36.11	20	54.97	45.03	55.26	20	20	45.29
Cd46	20	20	20	20	20	20	20	20	20	20	20	20	20	20	20	20	20	20	20	20	20	20	20	20	20	20
Cd47	1626.03	1961.18	1848.31	1992.24	1512.43	1917.04	1654.77	1468.99	2746.48	1632.61	1459.26	2121.18	1741.45	1908.74	1666.83	1457.88	1775.87	1608.79	1842.29	2158.93	2219.56	1532.39	2048.15	2359.99	1993.29	1386.65
Cd48	337.55	498.15	405.64	494.58	206.21	389.13	358.15	227.3	1361.25	277.94	242.76	481.07	278.98	374	122.76	139.11	256.64	308.89	341.38	504.89	371.41	180.12	311.49	775.89	533.48	133.71
Cd5	26.88	46.67	46.66	20	20	22.24	25.26	20	1259.02	21.61	20	23.26	153.4	35.2	20	20	30.53	20	45.13	20	59.43	20	20	174.57	20	20
Cd53	79.66	86.56	88.05	121.9	59.59	96.09	95.11	83.79	563.27	77.49	153.75	88.07	150.22	91.52	62.97	57.37	72.62	124.41	84.52	123.37	106.97	54.58	115.55	213.37	193.99	60.38
Cd55	35.85	128.99	60.21	60.95	92.39	226.33	127.06	60.61	1019.11	99.1	20	211.04	239.24	86.24	117.98	40.08	122.13	62.21	92.73	91.38	56.45	162.38	179.19	181.04	145.5	20
Cd59b	32.86	26.31	21.07	60.95	20	25.41	20	20	21.91	20	20	20	20	23.76	22.32	20	23.93	49.34	21.34	20	20	20	20	20	20	20
Cd6	33.85	65.34	67.73	20	20	42.88	34.18	20.5	1230.86	20	20	37.39	156.58	54.56	24.71	20.43	38.79	20	71.39	63.97	109.94	20	20	187.51	20	20
Cd63	19837.9	15281.3	15182.4	21393.9	17527.8	16738.8	14471.6	17028.9	1270.5	16303.8	25991.5	15641.7	13785.4	16368.2	18201.2	16469.7	17672	25270.9	14804.8	21607.5	14918.9	19341.1	15996.6	26490.1	23041.7	19275.1
Cd68	1488.62	2931.17	2481.98	1582.99	1798.31	2731.82	2207.6	2046.6	813.62	2029.77	1550.97	2904.67	1886.11	3023.71	1403.77	1362	2016.01	1443.62	2159.05	3538.81	3445.22	2633.58	3905.38	2334.13	2405.53	1462.13
Cd69	604.41	785.83	541.85	438.85	271.82	346.24	505.27	383.29	4723.16	517.13	226.58	435.37	479.28	647.69	291.75	363.09	519.89	214.51	384.87	593.99	768.08	245.62	318.19	717.7	586.83	349.36
Cd7	42.82	83.17	85.79	60.95	30.13	35.74	57.21	24.07	451.66	32.04	20	92.23	44.51	36.96	28.7	24.36	32.18	49.34	57.44	61.68	74.28	28.66	65.31	20	20	20
Cd70	24.89	22.91	20	20	22.09	20.65	20	20	39.64	20	20	20	20	21.12	22.32	20	25.58	20	20	20	29.71	20	20	20	20	20
Cd74	16888.6	41231.5	41135.5	18349.8	13804.7	42998.4	27868	11768	61091.2	21387.1	3110.02	37856.3	17124.4	26921.3	11222.2	10936	26243.5	2644.85	27392.3	37430.6	43893.5	11003.7	36191.7	22591.2	25806.1	9810.09
Cd79a	20	20	20	20	20	20	20	20	47.98	20	20	20	20	20	20	20	20	20	20	20	20	20	20	20	20	20
Cd79b	21.91	44.98	37.63	43.54	21.42	25.41	29.72	20	4747.15	46.94	20	36.56	167.71	28.16	20	20	20	20	31.18	20	59.43	20	20	155.18	20	20
Cd80	176.24	414.13	242.33	269.93	149.97	254.12	299.45	178.28	238.87	172.13	178.02	336.5	200.3	271.92	182.55	127.32	187.32	212.36	214.18	349.54	462.04	281.1	504.08	316.82	397.69	163.9
Cd81	3546.79	2980.39	3026.84	3907.85	3515.6	3319.48	2937.27	3474.59	1751.36	3409.03	3199.04	3076.66	2755.65	3244.6	3447.65	3425.03	3700.27	3395.62	3282.48	3995.73	3295.17	3994.04	3084.78	4189.79	3108.76	3396.55
Cd83	1137.12	1401.94	886.53	1368.79	532.26	932.31	1246.84	644.47	8390.7	911.31	566.44	917.27	643.01	975.05	426.47	504.56	777.35	587.74	871.5	2316.56	1903.12	1375.47	1410.09	2114.29	2473.43	1250.79
Cd84	446.09	918.22	802.24	623.44	429.83	801.28	552.83	529.48	1255.89	622.94	377.63	681.3	578.63	823.69	368.28	429.11	508.33	390.4	644.19	904.69	820.08	508.98	731.84	827.61	785.68	329.95
Cd86	433.14	847.78	614.1	588.62	322.04	605.13	538.71	361.01	712.44	491.8	315.59	610.68	365.62	753.29	306.1	292.36	532.27	272.42	536.69	1277.08	1451.48	532.17	1160.56	1635.83	1367.66	567.17
Cd8a	66.71	59.4	125.68	62.69	23.43	50.03	39.38	20	746.86	23.84	20	75.61	98.56	92.4	24.71	20	42.09	20	59.91	86.81	283.76	20	45.22	135.78	111.55	20
Cd8b1	26.88	39.04	39.89	60.95	20	20	20	20	608.13	20	20	39.88	62	40.48	20	20	22.28	20	23.8	75.39	90.62	20	20	20	20	20
Cd9	4773.53	4765.05	4407.05	3765.05	5475.93	4779.9	5218.43	5511.38	733.3	4583.38	3150.48	3620.87	4572.61	5723.59	6004.09	5644.46	5546.28	3391.33	3867.58	5704.6	6186.24	5845.73	5573.37	4422.55	4796.51	6230.24
Cd96	26.88	20	20	45.28	20	20	20	20	202.36	20	20	20	42.92	20	20	20	20	20	20.52	20	20	20	20	20	20	20
Cd97	306.68	732.37	612.59	322.17	396.35	783.81	716.3	379.73	1783.7	382.26	326.38	844.15	568.3	623.05	447.2	395.32	583.43	250.97	485.81	737.92	937.44	584.03	716.77	620.71	552.88	360.14
Cd99	506.83	375.09	329.63	628.67	344.13	411.36	317.28	317.33	419.33	367.36	728.28	421.24	250.37	356.4	336.39	305.72	383.73	830.14	386.51	559.72	401.12	443.48	420.35	750.02	746.88	345.05
Cdh1	69.7	111.17	90.31	81.85	81.68	70.68	86.19	101.62	62.59	105.81	70.13	50.68	50.87	110	63.77	143.04	119.66	81.51	73.86	61.68	56.45	249.71	65.31	20	20	53.91
Cdh5	73.68	157.85	209.21	135.83	74.99	51.62	66.13	126.58	71.97	88.67	169.93	115.49	40.54	203.28	73.34	85.67	131.21	242.39	136.22	340.4	334.27	279.73	73.69	206.9	169.74	51.76
Cdk1	20	22.91	24.08	43.54	33.48	35.74	27.49	23.18	22.95	24.59	20	24.93	24.64	23.76	20	20	22.28	20	28.72	20	20	20	20	20	20	20
Cdkn1a	1933.71	2988.87	1731.66	1819.83	1517.78	1657.36	2358.44	1367.37	583.09	1698.93	1588.73	2165.21	1977.52	2378.67	1432.47	1338.42	1593.49	1617.37	1953.07	3575.37	4069.19	2547.62	3562.07	3258.72	2914.76	2592.16
Ceacam1	20	54.31	45.91	43.54	36.82	33.35	45.33	24.96	73.02	24.59	20	39.88	25.43	41.36	26.31	25.94	32.18	20	41.03	52.55	47.54	45.03	33.49	20	20	20
Cebpb	3337.69	4041.17	2995.23	4076.77	2546.15	3032.01	3149.78	2076.91	908.54	2733.19	3797.84	3795.35	2677.75	3281.56	3108.06	2591.17	3170.48	3500.73	3173.33	5661.19	4607	3460.5	4697.51	5560.52	4554.01	3830.01
Cfb	409.24	1187.23	947.49	658.27	529.58	1241.23	933.27	474.21	652.98	731.73	315.59	2583.13	608.83	685.53	549.23	258.57	970.46	208.07	977.36	1279.36	916.64	653.62	1453.63	730.63	809.93	228.59
Cfd	30.87	35.64	95.58	66.18	20	20	20	20	38.59	21.61	20	56.5	62	82.72	20	20	20	20	45.13	47.98	75.77	20	20	20	116.4	20
Cfh	1797.29	1670.95	1770.05	1967.86	2054.06	2913.68	1425.91	1868.33	274.34	2239.9	973.74	1367.59	1072.21	1765.3	3256.33	2221	2498.76	817.27	2244.39	2046.98	1605.99	1462.8	1472.05	1312.54	1479.21	1632.5
Cfi	25.89	20	22.58	41.8	20	20.65	20.06	20	20	20	59.34	23.26	20	23.76	20	20	20	49.34	20	20	20	20	20	20	20	20
Cfp	1203.84	1705.74	1488.58	1391.43	1093.98	1680.39	1723.13	1250.6	640.46	1347.22	1057.35	1760.58	915.63	1320.02	735.76	833.86	1195.74	995.31	1518.15	1754.56	1536.16	1219.91	1825.41	1422.46	1770.2	791.45
Chil3	51.78	51.77	34.62	121.9	28.12	42.09	36.41	22.28	20	38.75	102.5	47.36	20	48.4	40.65	83.31	38.79	143.72	36.11	82.24	29.71	79.14	36.84	20	20	20
Chit1	20	20	20	20	20	20	20	20	20	20	20	20	20	20	20	20	20	20	20	20	20	20	20	20	20	20
Chuk	969.84	1137.16	1018.23	1320.03	1276.76	1067.32	1051.41	1161.46	1099.43	1053.63	1065.45	1153.23	1148.52	1262.81	1232.38	1172.59	1294.77	1033.92	974.08	1443.85	1222.69	1234.92	1085.2	1532.38	1348.26	1304.71
Ciita	72.69	147.66	179.86	83.59	60.26	166.77	104.77	49.03	733.3	81.97	20	166.17	78.69	118.8	48.63	41.65	103.98	20	118.17	73.11	104	30.02	60.29	20	20	20
Cklf	82.65	86.56	65.47	175.89	68.96	59.56	81.74	83.79	104.31	70.04	145.66	83.92	74.71	80.96	63.77	56.59	62.72	128.7	64.83	111.94	77.25	75.05	72.01	155.18	135.8	94.89
Clec4a2	294.74	413.28	244.59	534.63	195.5	291.45	262.3	235.32	107.44	231.74	415.39	335.67	166.12	245.52	116.38	122.6	170.82	508.38	351.23	450.06	259.99	309.75	391.88	536.66	494.69	107.83
Clec4n	728.87	1522.44	958.77	1004.83	665.49	755.22	1124.98	812.04	330.66	1119.95	884.73	1074.3	937.09	1581.38	637.72	646.02	808.71	819.41	1057.78	2124.66	1986.31	765.51	2146.95	3116.48	2701.37	860.46
Clec5a	811.52	974.23	946.73	961.29	666.16	825.11	731.16	1038.45	86.58	1274.94	693.21	677.98	444.31	1112.33	569.96	689.25	760.02	504.09	981.46	957.24	1155.83	418.92	785.43	1092.71	979.67	679.31
Clec7a	909.1	2389.74	1298.94	1086.67	538.29	898.96	1113.83	904.75	440.19	1277.18	655.45	1596.08	1014.19	1548.82	1123.18	1160.02	884.63	459.04	1084.04	2595.28	2867.3	1904.91	3431.44	2896.64	2691.67	1091.21
Clu	1395.02	1335.74	1186.8	924.72	2439.03	2079.05	1119.77	2572.51	501.73	2260.77	1035.78	955.48	956.17	1874.42	3602.29	2776.65	3437.03	954.55	1395.87	1969.31	1940.26	1417.77	1373.25	911.67	979.67	2040.08
Cma1	372.4	342	529.06	350.03	221.61	594.01	393.07	345.85	195.06	207.9	97.1	314.06	178.83	106.48	210.45	199.62	335.04	57.92	386.51	171.34	129.25	215.6	323.22	213.37	237.64	84.1
Cmah	22.9	128.14	61.71	76.62	83.69	178.68	152.33	64.18	2114.36	104.32	72.83	281.66	359.26	73.04	94.86	47.94	103.15	53.63	90.27	63.97	49.03	79.14	93.78	245.7	145.5	20
Cmklr1	221.05	472.69	417.68	259.48	273.83	452.66	378.95	237.11	171.07	368.1	172.63	505.99	227.32	439.13	235.95	227.13	358.97	163.02	365.18	484.33	470.95	230.61	482.31	362.08	417.09	172.52
Cmpk2	785.63	780.74	909.1	562.49	523.56	628.16	581.06	611.48	231.57	546.19	418.09	837.5	643.81	1162.49	883.24	659.39	717.11	381.82	686.86	1105.74	1369.77	298.84	942.85	879.34	717.78	744.01
Col1a1	5830	8656.87	6990.63	6713.35	13936.5	14727.2	10739.3	12409.8	3874.07	12288.9	9036.07	22603.5	10680.8	9845.55	15144.9	9796.47	18245.5	9251.62	10439.9	9974.47	5747.97	16809.9	15392.1	4467.81	4602.51	7791.57
Col3a1	9856.73	19936.8	11091.4	20136.6	23460.3	29708.6	20565.4	19452.5	10682.4	23213.5	20238.1	54323.9	19760.9	19442.9	26440.5	16959.3	34598.9	14880.2	23932.5	19549.2	9491.81	28135.7	27359.4	8586.48	12197.4	9534.05
Col4a1	147.37	376.79	434.99	363.97	254.41	235.06	355.92	451.04	129.34	317.43	679.73	515.13	204.27	569.37	382.63	241.28	505.03	840.86	395.54	737.92	658.14	747.77	348.34	426.74	504.38	129.39
Colec12	1702.7	1612.4	1402.79	1684	2108.29	2099.69	1504.67	2229.33	221.14	1958.98	1397.22	1497.2	1371.07	1754.74	2381.07	2136.91	2469.87	1248.42	1708.53	2396.52	1747.12	1928.11	1989.53	1797.47	1459.81	1716.6
Cr2	24.89	30.55	34.62	43.54	20	40.5	31.21	20	531.98	35.77	20	37.39	45.3	30.8	20	20	23.11	20	22.98	20	37.14	28.66	45.22	20	20	20
Creb1	134.42	190.94	194.92	222.91	197.51	217.59	181.3	199.67	372.39	201.93	237.37	197.74	196.32	198.88	162.62	164.26	164.22	158.73	158.38	173.63	181.25	178.76	190.91	284.49	150.35	196.24
Creb5	108.53	122.2	136.97	135.83	95.74	172.33	140.44	104.29	41.72	99.1	80.92	117.98	105.71	184.8	101.24	93.52	141.11	81.51	109.14	223.89	413.01	241.53	259.58	181.04	257.04	394.65
Crebbp	625.32	846.93	839.12	673.95	998.91	1003.79	894.63	990.32	1818.12	973.16	725.58	967.95	980.02	957.45	975.7	884.94	970.46	559.86	899.4	902.41	1062.24	1005.67	983.04	847.01	635.33	875.55
Crp	21.91	20	20	20	20	20	20	20	20.86	20	20	20	20	20	20	20	20	20	20	20	20	20	20	20	20	20
Csf1	3740.96	3808.65	4024.75	3044.08	4341.11	4224	3812.58	4260.78	376.56	3800.98	2753.98	3785.38	4334.96	3367.8	5791.25	4662.07	5280.56	2767.12	3768.28	4025.43	4956.12	4058.17	4804.69	3006.56	3215.45	4580.49
Csf1r	871.26	1523.29	1390	837.65	1100.01	1869.39	1347.15	1327.26	498.6	1409.07	763.35	1612.69	798.8	1366.66	730.98	747.41	1219.67	744.33	1290.01	1562.65	1466.33	1192.62	1676.37	918.13	979.67	703.03
Csf2	74.68	89.95	41.39	116.68	55.57	30.18	84.71	40.11	53.2	69.3	59.34	56.5	86.64	56.32	66.96	57.37	59.42	72.93	43.49	132.51	66.85	106.43	133.98	181.04	150.35	56.07
Csf2rb	311.66	685.69	541.1	360.48	334.09	514.6	606.33	412.71	236.78	444.85	267.04	709.55	377.54	699.61	402.56	377.24	494.31	276.71	529.3	790.46	1065.21	671.36	959.6	627.18	606.23	349.36
Csf3	76.67	73.83	37.63	111.45	32.14	31.77	64.65	20	20	26.08	59.34	46.53	35.77	44	64.57	47.16	65.19	45.05	41.85	162.21	135.19	177.39	140.67	226.3	252.19	207.03
Csf3r	100.57	227.43	188.14	156.73	105.11	196.15	218.46	123.01	75.1	108.79	132.17	270.03	171.68	217.36	204.87	205.12	138.64	139.43	118.99	203.33	230.28	158.29	351.68	213.37	160.05	133.71
Cspg4	21.91	41.58	27.09	38.31	36.82	52.41	34.92	96.27	20	49.18	20	29.08	33.38	36.96	35.87	44.01	46.21	60.06	34.47	45.69	46.06	66.86	50.24	20	20	20
Ctla4	192.18	287.69	339.41	289.08	70.3	150.89	140.44	63.29	2715.19	87.18	86.31	115.49	234.47	210.32	73.34	86.45	139.46	85.8	237.16	116.51	222.85	32.75	85.41	523.72	208.54	20
Ctsg	28.88	33.95	29.35	20	20.75	30.18	26.01	20	23.99	20	20	20	20	20	20	20	20	20	31.18	20	34.17	20	20	20	20	20
Ctsh	1080.37	2088.48	1747.47	1725.79	1023.01	1681.98	1419.97	668.53	1994.41	1088.66	766.04	2352.99	976.84	1560.26	765.26	555.64	1316.22	744.33	1555.89	2608.99	1796.15	1065.71	2155.33	2004.37	1925.39	644.8
Ctsl	3808.67	5985.38	4475.54	3744.15	4335.09	4790.22	4608.39	4205.51	672.8	4356.11	3258.38	4743.36	4145	5753.51	4593.14	4296.61	4555.2	3393.48	4240.96	8404.97	7301.96	5507.33	6861.21	5140.25	5111.75	4731.44
Ctss	8325.3	18338	15390.1	10791.9	6892.62	14232.5	9656.66	7241.54	5774.6	10338.1	4660.99	12809.3	6814.8	14434.8	5617.48	5586.31	9806.05	4852.11	11938.4	20095.2	14800	6502.08	14424.1	14405.6	13725.1	5378.4
Ctsw	108.53	134.08	174.6	135.83	56.91	101.65	100.31	63.29	929.4	90.16	80.92	185.28	116.04	165.44	53.41	55.8	97.38	70.79	127.2	166.77	262.96	54.58	123.93	303.89	213.39	69.01
Cx3cl1	249.93	317.39	274.69	195.04	287.89	339.89	241.49	251.37	20.86	248.88	124.08	173.65	257.52	381.04	609.02	431.47	565.27	186.62	298.71	415.79	592.77	210.14	294.75	265.09	276.44	299.76
Cx3cr1	497.86	358.12	342.42	428.4	564.4	504.28	375.98	799.56	80.32	711.61	345.26	281.66	193.14	436.49	334	426.75	409.31	323.9	462.83	265.01	346.16	308.39	241.16	239.23	329.79	308.38
Cxcl1	7289.74	6606.58	3857.68	8092.59	3239.1	3060.6	7567.95	3307.01	586.22	4052.84	5111.45	3580.99	2535.48	5511.5	5890.9	4327.26	4315.89	3796.75	4369.8	12019.2	10071.2	9131.57	6311.91	10196.5	11916.1	8854.74
Cxcl10	2840.82	4782.03	3412.15	2107.17	954.72	1809.83	1879.17	1397.68	717.65	2299.51	1062.75	3165.56	1758.94	4719.49	2830.66	1391.86	2941.9	755.06	2978.03	7929.78	11555.4	997.49	4714.25	6666.16	6498.81	3750.22
Cxcl11	492.89	544.82	431.22	614.74	190.14	311.3	268.98	254.04	67.8	336.81	240.06	482.73	170.09	702.25	257.48	156.4	345.77	193.05	399.64	792.75	1213.77	152.83	478.96	834.08	839.02	314.85
Cxcl12	217.07	1663.31	561.42	679.17	713.03	1334.94	1091.54	525.91	1310.13	818.91	205	4023.84	1136.6	909.05	762.07	296.29	1423.5	163.02	1527.17	1229.1	619.52	1249.93	2890.52	549.59	921.47	120.77
Cxcl13	37.84	59.4	20.32	53.99	40.17	83.38	37.9	52.59	212.79	43.96	20	29.08	29.41	40.48	79.71	20	56.94	20	52.52	20	20	38.21	50.24	20	20	20
Cxcl14	765.72	621.2	529.06	1138.92	592.52	743.31	795.81	788.87	196.1	649.77	857.75	1322.72	438.74	706.65	461.55	392.17	552.07	1246.28	1257.19	1135.44	527.41	1275.85	1045.01	911.67	1387.06	621.08
Cxcl15	20	20	20	20	20	20	20	20	20	20	20	20	20	34.32	20	20	20	20	20	20	20	20	20	20	20	20
Cxcl16	2397.72	3251.1	2925.99	2248.23	1838.48	2671.47	1864.31	1912.89	574.75	2487.29	1294.72	2089.6	1421.14	3437.32	1461.96	1376.14	2173.62	1447.91	2466.78	4827.32	4644.14	1847.6	3587.19	4319.1	4151.48	2309.65
Cxcl2	2178.66	3694.08	1834.77	2458.95	1133.48	1527.92	3740.51	1552.78	648.81	1731.71	2214.51	2322.24	1258.2	2737.71	2757.32	2021.38	1951.64	1578.76	1549.33	4137.37	4296.49	2916.04	3135.02	3685.46	3322.15	2331.22
Cxcl3	373.4	768.01	243.08	276.89	230.98	216	829.24	389.53	63.63	339.04	749.86	488.54	484.05	485.77	727	536.78	201.35	444.03	266.7	893.27	928.53	1355	1147.16	575.45	693.53	588.73
Cxcl5	2183.64	1976.46	1202.61	1645.69	1027.7	1123.7	1707.53	861.96	53.2	1056.61	1402.61	1307.77	1296.35	1541.78	2358.75	1758.1	1961.54	1121.86	1312.99	2412.52	3176.32	3072.97	3031.19	2573.36	3297.9	3232.65
Cxcl9	2695.44	3546.42	3698.88	3991.44	821.49	1984.54	1425.17	712.21	852.21	1403.85	825.38	4540.63	715.34	2385.71	844.18	506.92	1779.99	392.54	3088.81	5174.57	5952.99	728.67	2701.28	4810.5	5053.55	1229.23
Cxcr1	20	20	20	20	20	20	20	20	20	20	20	20	20	20	20	20	20	20	20	20	20	20	20	20	20	20
Cxcr2	50.78	134.08	86.55	78.37	61.6	72.27	147.87	78.44	23.99	76.75	148.35	185.28	106.51	112.64	168.2	144.61	76.75	98.67	56.62	73.11	71.31	122.81	229.43	20	101.85	114.3
Cxcr3	38.83	69.59	69.99	66.18	34.81	53.21	64.65	24.96	388.03	35.77	53.95	68.13	42.92	72.16	35.87	25.15	38.79	57.92	61.55	20	74.28	20	41.87	20	20	20
Cxcr4	453.06	949.62	796.97	367.45	453.26	690.1	595.18	607.03	8933.11	646.04	466.64	624.8	844.9	863.29	356.32	379.6	530.61	546.99	606.44	1357.04	1592.61	1073.9	1331.38	1512.98	1057.27	403.27
Cxcr5	20	23.76	20	20	20	20	20	20	1480.16	20	20	20	49.28	20	20	20	20	20	20	20	20	20	20	129.31	126.1	20
Cxcr6	76.67	196.03	211.47	130.61	85.03	108	76.53	74.88	323.36	86.44	91.71	160.36	88.23	263.12	51.02	70.73	99.85	68.64	152.64	340.4	583.86	88.7	144.02	323.29	257.04	73.32
Cybb	1268.56	3952.92	3044.9	1184.2	1239.27	2738.97	1928.96	1372.72	2071.6	2035.73	418.09	3108.23	1444.19	3324.68	1086.51	1033.48	1939.26	362.51	2269.01	3589.07	4927.9	784.62	2960.85	2372.92	2332.78	1274.51
Cyfip2	100.57	254.59	222.01	121.9	89.05	192.97	156.04	93.59	3003.08	128.16	62.04	220.18	351.31	193.6	73.34	97.45	157.62	42.9	164.12	169.06	366.96	68.23	160.77	297.42	213.39	66.85
Cyld	275.82	306.36	316.83	336.1	324.71	361.33	282.36	344.96	597.7	310.73	285.92	317.39	331.44	366.96	369.08	312.8	378.77	175.89	282.29	258.16	320.9	271.55	326.56	316.82	320.09	232.91
Ddx58	820.48	975.07	1049.08	769.73	924.6	917.23	832.21	1005.47	974.26	883.74	604.2	1093.41	902.92	1066.57	1038.68	833.07	916.82	521.25	828	1094.31	1335.6	738.22	1148.84	1086.24	945.72	1000.63
Ddx60	231.01	287.69	314.57	262.96	217.59	289.07	263.04	237.11	156.46	225.78	137.56	326.53	259.11	257.84	343.57	213.77	281.4	148.01	263.42	326.69	341.7	121.44	348.34	484.93	247.34	181.15
Defb1	20	20	20	40.05	20	20	20	20	21.91	20	20	20	20	42.24	20	20	20	20	20	20	20	20	20	20	20	20
Dll4	20	44.98	33.11	36.57	31.47	25.41	23.78	45.46	42.77	36.51	89.01	20	20	31.68	25.51	28.29	43.74	90.09	20	61.68	60.91	58.68	20	20	20	20
Dmbt1	20	20	20	20	20	20	20	20	20	20	20	20	20	160.16	20	20	20	20	20	20	20	20	20	20	20	20
Dock9	189.19	206.22	229.53	249.03	251.07	226.33	246.69	269.2	198.19	222.8	250.85	261.72	293.29	268.4	283.78	244.42	195.58	291.73	202.69	228.46	292.67	275.64	227.76	381.48	227.94	248
Dpp4	39.83	77.23	54.19	67.92	106.45	226.33	148.61	65.96	597.7	81.97	20	265.04	135.12	54.56	178.56	40.87	123.78	42.9	89.45	93.67	78.74	79.14	103.83	142.25	20	20
Dusp4	780.65	1121.89	856.42	754.05	1081.26	712.34	1078.91	1017.06	1695.04	903.86	973.74	1193.94	1058.7	1102.65	750.11	848.01	1113.22	1179.78	898.58	2165.78	2559.77	2465.74	1460.33	1758.68	1241.56	2111.25
Dusp6	3927.16	4014.86	3695.12	3160.76	4118.17	4130.3	3608.99	4024.57	809.45	4574.44	2678.45	2688.65	2971.84	4518.85	5857.42	4935.56	5875.55	2415.33	4611.88	3081.9	3206.03	2693.62	3374.5	2469.91	2133.94	2430.42
Ebi3	44.81	126.45	107.62	62.69	70.3	103.24	80.25	64.18	176.28	84.95	59.34	103.86	54.05	103.84	54.21	49.51	68.49	42.9	82.06	100.52	150.05	47.76	100.48	20	20	20
Ecsit	68.71	78.07	94.07	64.43	91.72	92.12	80.25	88.25	135.6	75.26	89.01	90.56	87.43	68.64	104.43	66.8	66.84	105.11	80.42	105.09	72.8	79.14	103.83	20	97	66.85
Egfr	134.42	201.13	122.67	179.37	267.8	254.12	202.85	234.43	66.76	248.13	223.88	300.77	189.96	215.6	332.41	242.06	321.01	203.78	184.64	187.34	117.37	319.3	229.43	20	126.1	172.52
Egr1	5285.33	6430.91	5709	4303.16	6778.8	5904.39	6835.31	5328.65	1877.58	6407.49	3379.76	4391.91	4087.77	6370.39	8845.91	7782.95	8855.4	3601.55	6797.19	4587.44	4553.51	5433.64	4958.76	2993.63	2429.78	3506.53
Egr2	205.12	265.62	185.88	196.79	210.9	173.12	258.58	173.82	127.26	222.05	107.89	165.34	110.48	239.36	252.69	275.07	358.14	124.41	245.37	212.47	261.47	268.82	222.73	219.83	189.14	248
Egr3	571.55	434.5	270.17	445.82	442.55	424.86	638.28	474.21	667.58	480.62	269.73	195.25	230.5	473.45	758.88	674.32	833.47	270.28	480.88	728.78	927.04	953.82	540.92	478.46	494.69	1179.63
Elane	20	20	20	34.83	20	20	20.06	20	20	20	20	20	20	20	20	20	20	20	20	20	20	20	20	20	20	20
Elk1	20	20	27.85	20	24.77	31.77	31.21	32.98	44.85	20	20	23.26	32.59	30.8	25.51	20	20	20	21.34	20	20	20	20	20	20	20
Emr1	719.91	1891.59	1410.32	992.64	942.67	1612.09	1275.07	1000.12	579.96	1041.71	660.85	1804.62	814.69	1332.34	464.74	544.64	975.41	581.31	1389.31	1672.31	1570.33	1155.77	1996.23	1183.23	1484.06	580.11
Eng	91.61	257.13	261.89	123.64	135.91	177.89	190.22	168.47	141.86	137.85	132.17	292.46	96.97	295.68	147.47	124.96	219.51	141.57	197.77	360.96	415.98	261.99	180.87	135.78	213.39	79.79
Entpd1	399.29	734.91	796.97	480.64	403.72	655.16	550.6	476	263.9	541.72	391.11	728.66	419.67	753.29	412.92	349.73	557.85	386.11	616.29	831.59	1014.7	534.9	839.02	627.18	625.63	370.92
Eomes	33.85	55.16	42.9	50.5	24.77	31.77	40.12	20	239.91	31.3	20	44.04	32.59	37.84	27.1	23.58	20	57.92	34.47	20	71.31	20	53.59	20	20	20
Ep300	476.95	655.14	593.78	525.92	707	736.96	629.36	675.66	810.49	685.53	404.6	651.39	599.3	682.89	668.8	629.52	625.51	353.93	582.64	477.48	545.23	517.16	497.38	439.67	329.79	506.79
Epcam	48.79	64.5	44.4	76.62	56.24	43.68	50.53	40.11	80.32	56.63	20	29.91	50.87	175.12	43.05	41.65	45.39	79.37	32	52.55	31.2	61.4	35.17	20	20	20
Epsti1	20	20	20	20	20	20	20	20	20	20	20	20	20	20	20	20	20	20	20	20	20	20	20	20	20	20
Erbb2	91.61	66.19	91.06	107.97	120.51	123.09	92.88	138.16	20	115.5	102.5	90.56	119.22	105.6	139.5	110.81	137.81	102.96	100.94	75.39	74.28	110.53	92.11	20	121.25	103.51
Ets1	869.27	1056.54	1095.74	762.76	924.6	842.58	919.15	882.46	9899.02	871.07	666.24	914.77	2192.12	1120.25	1061.8	921.1	1052.15	744.33	882.17	1137.72	1767.92	1380.93	1163.91	2146.62	1309.46	1114.93
Ewsr1	1331.29	1347.62	1461.49	1353.12	1400.62	1566.83	1434.83	1526.93	2095.59	1382.99	1302.81	1423.26	1442.6	1341.14	1573.56	1373.78	1510.15	1344.95	1443.47	1448.42	1565.87	1653.84	1569.18	1622.9	1309.46	1565.65
F12	20	20	20	20	20	20	20	20	20	20	20	20	20	20	20	20	20	20	20	20	20	20	20	20	20	20
F13a1	189.19	787.53	365.75	402.28	731.78	774.28	853.76	490.26	239.91	515.64	453.15	1092.58	536.5	440.01	310.89	215.34	565.27	416.14	558.84	996.08	347.64	987.93	1299.56	303.89	412.24	224.28
F2rl1	46.8	38.19	35.37	20	70.3	34.94	64.65	76.66	77.19	58.87	72.83	42.37	73.92	70.4	59.79	62.87	53.64	90.09	40.21	20	40.11	95.52	65.31	20	20	53.91
Fadd	37.84	39.89	36.88	53.99	36.82	44.47	32.69	41	82.4	26.83	64.74	25.76	39.74	38.72	34.28	28.29	33.83	51.48	36.11	20	40.11	30.02	36.84	20	20	20
Fap	20	68.74	44.4	88.81	63.6	115.15	109.97	52.59	61.54	53.65	99.8	205.22	94.58	69.52	86.09	32.22	94.07	105.11	115.71	102.81	40.11	94.15	100.48	20	20	20
Fas	495.87	530.39	628.4	727.93	520.21	467.75	442.11	445.69	269.12	494.03	701.31	655.55	458.61	487.53	439.23	396.89	538.87	662.82	554.74	726.5	673	623.6	535.9	944	809.93	601.67
Fasl	22.9	39.89	35.37	20	20	20	23.03	20	98.05	20	20	38.22	20	42.24	20	20	26.41	20	25.44	20	43.08	20	20	20	20	20
Fcer1a	98.58	68.74	139.23	135.83	57.58	107.21	72.82	77.55	43.81	46.2	59.34	76.44	30.2	42.24	64.57	68.37	70.14	62.21	95.19	20	46.06	30.02	63.64	148.71	126.1	20
Fcer1g	1420.91	2624.81	2283.3	1610.86	1315.59	2210.08	1949.76	1511.77	567.45	1704.89	1065.45	2446.87	1259.79	2148.1	1109.62	1063.35	1695.82	909.5	1921.89	2503.9	2301.27	1314.06	2368.01	1791.01	1983.59	886.34
Fcer2a	20	20	20	20	20	20	20	20	592.48	20	20	20	31.79	20	20	20	20	20	20	20	20	20	20	20	20	20
Fcgr1	1280.51	1859.35	1937.87	1340.93	1041.09	1697.86	1625.79	1181.97	333.79	1418.75	830.78	2171.86	984.78	1638.58	959.76	806.35	1351.71	909.5	1570.67	2202.33	1818.43	1000.22	2018	1454.79	1571.35	797.92
Fcgr2b	3483.06	7058.9	6490.92	3758.08	4835.21	6517.47	5958.51	5329.54	2276.04	6233.88	2840.29	6262.17	3316	5339.02	2746.16	3495.76	5256.63	2509.71	5385.72	6650.41	4997.72	7509.12	7626.54	4590.66	4544.31	2833.69
Fcgr3	669.13	1551.29	1201.1	571.2	766.59	1185.64	1097.48	888.7	323.36	1011.91	418.09	1367.59	693.08	1261.05	650.47	694.75	936.62	418.29	969.97	1503.25	1285.09	1098.46	1482.1	827.61	809.93	549.92
Fcgr4	1976.52	4596.18	4630.56	2060.15	1615.53	3650.64	2793.86	1220.29	881.42	2241.39	663.54	4944.43	1628.59	3131.96	1563.2	1244.11	2936.95	441.88	3097.02	5375.62	4023.14	1060.26	4273.81	2385.85	2890.51	1252.95
Fez1	20	20	20	20	20	27	20	20	22.95	20	20	33.23	20	20	20	20	20	20	20	20	20	20	20	20	20	20
Flt3	26.88	43.28	42.9	59.21	35.48	44.47	39.38	20.5	143.95	29.81	20	49.02	40.54	42.24	24.71	23.58	28.88	42.9	36.11	45.69	34.17	20	33.49	20	20	20
Flt3l	50.78	56.01	60.96	43.54	46.87	62.74	52.76	41.89	263.9	46.2	53.95	65.64	92.2	52.8	62.97	42.44	57.77	62.21	39.39	59.4	84.68	35.48	48.57	20	20	20
Fn1	13340.8	14345.2	13979.8	10885.9	27713.8	27912.3	17434.9	28255.8	1685.65	24530.9	12407.7	16606.3	15348	19944.5	28723.5	26385.6	29289.4	9815.77	17265.8	15704.2	16869.5	24248.1	19389.6	10933.5	8045.91	20249.9
Fos	12473.5	16931.8	17712.5	13620	22383.8	19627	17882.2	22875.4	6783.28	21496.7	12987.7	15162.3	11276.1	19895.3	26253.1	22411.2	25562.8	12999	18569.8	7127.89	6472.97	9527.29	10672.8	6394.6	3234.85	3840.79
Foxj1	20	20	20	20	20	20	20	20	20	20	20	20	20	20	20	20	20	20	20	20	20	20	20	20	20	20
Foxp3	24.89	53.46	33.87	20	20	26.21	29.72	20	375.52	20	20	20	32.59	23.76	20	20.43	33.83	20	33.65	20	20	20	20	20	20	20
Fpr2	642.25	1597.12	1202.61	1062.29	465.31	774.28	706.64	410.92	283.72	717.57	474.73	1430.73	632.68	1228.49	618.58	387.46	740.22	304.6	968.33	1704.3	1582.22	367.06	1528.99	1752.21	1547.1	403.27
Fut7	21.91	32.25	26.34	34.83	26.11	24.62	20.06	20	90.75	20	20	21.6	20	22	20	20	20	20	20	20	31.2	20	20	20	20	20
Fyn	486.91	756.13	644.2	543.34	624.65	640.07	654.63	609.7	2185.29	596.86	523.28	819.22	738.39	665.29	520.54	464.48	568.57	480.49	595.77	598.56	812.65	719.12	658.15	691.83	601.38	618.93
Gata3	20	48.37	36.12	52.24	23.43	37.32	26.75	24.96	438.1	29.81	20	29.91	69.15	93.28	23.91	22.79	28.88	20	36.93	20	56.45	20	20	20	20	20
Gbp2b	11018.8	17897.6	17414.5	9410.88	5316.59	11502.2	7200.89	4741.23	2025.7	8602.69	3495.74	13251.3	8394.11	16915.5	12595.7	7430.85	12337	2278.05	13613.2	28111.8	39757.4	5516.88	17748.4	24059	18444	14686
Gbp5	1308.39	2773.32	2689.69	1003.08	834.21	2036.16	1176.99	910.99	761.46	1464.21	404.6	2603.9	1325.76	3014.91	2053.44	1031.12	1950.81	281	1948.15	4505.19	7911.08	780.52	3438.14	3375.11	2948.71	2464.92
Gfi1	24.89	20	20	38.31	24.77	27	20	20	68.84	20	20	20	20	20	20	20	20	20	20	20	20	20	20	20	20	20
Glycam1	20	20	20	20	20	20	20	20	22.95	20	20	20	20	20	20	20	20	20	20	20	20	20	20	20	20	20
Gpi1	5644.79	5593.32	5569.77	5034.58	6560.54	5950.45	5960	6056.9	3475.61	6099	4536.91	5747.86	5733.05	6147.75	6077.43	5904.6	5691.52	4090.62	5617.96	6771.49	5889.11	6941.47	6357.12	4778.17	4597.66	6510.59
Gpr183	149.36	160.39	113.64	151.51	158	147.71	170.9	245.13	1687.74	196.72	205	103.86	213.81	148.72	77.32	145.39	141.11	208.07	141.97	137.07	221.36	358.88	177.52	258.63	184.29	148.8
Gpr44	20	20	20	47.02	20	20	20	20	20	20	20	20	20	20	21.52	20	20	20	20	20	20	20	20	20	20	20
Gtf3c1	209.1	223.19	266.41	214.2	289.23	297.8	237.03	263.85	289.98	273.47	188.81	270.03	271.03	279.84	300.52	297.86	307.81	244.54	288.04	191.9	261.47	259.26	306.47	239.23	145.5	243.69
Gzma	201.14	337.75	299.52	214.2	109.13	194.56	239.26	100.73	2829.93	191.5	80.92	474.42	216.99	233.2	163.41	181.55	177.42	83.66	251.11	354.11	525.92	203.32	388.53	944	358.89	107.83
Gzmb	234.99	317.39	483.9	278.63	79	176.3	164.96	65.07	425.58	93.14	20	274.18	126.38	264	98.85	96.67	170.82	64.35	374.2	625.97	912.19	90.06	259.58	620.71	460.74	150.96
Gzmk	22.9	33.95	53.43	45.28	20	20	20.06	20	152.29	20	20	34.9	20	66	20	20	25.58	20	47.6	79.96	102.51	20	20	265.09	20	20
Gzmm	20.91	30.55	20	40.05	24.1	29.38	23.78	23.18	47.98	20	20	26.59	30.2	25.52	21.52	25.15	24.76	20	31.18	50.26	40.11	31.38	36.84	20	20	20
H2-Aa	11742.6	28737.1	25600.2	13909.1	7850.69	24376	16829.3	6484.76	46280.2	12389.5	2246.88	25108.5	10354.9	15852.5	5877.34	5374.89	13897.5	2134.33	17398	30033.1	27489	7169.35	24532.5	20321.8	23487.8	5438.79
H2-Ab1	3626.45	8188.42	7501.62	4341.47	2297.76	7509.34	5059.42	1993.12	12190.7	3775.65	882.03	7746.07	3139.55	5199.1	1963.37	1748.67	4447.1	725.03	5449.73	9008.1	8407.28	1990.88	6976.76	6498.05	7172.94	1714.45
H2-D1	25502.6	27532.1	27918.8	25563	23361.9	30032.6	21852.3	21455.4	21487.9	23560.7	16588.6	25856.2	21170.1	27771.4	27645	22423.8	32018.4	14712.9	26529	35253.3	35401.5	19672.7	29404.2	33104.5	29414.4	21257
H2-DMb1	31.86	55.16	57.95	71.4	20	53.21	35.67	20	41.72	20	20	32.4	20	31.68	20	20	24.76	20	20	59.4	44.57	20	45.22	20	20	20
H2-DMb2	159.32	185.85	203.95	156.73	135.91	184.24	146.38	153.32	7275.62	208.64	75.53	150.39	339.39	177.76	106.02	120.25	136.99	102.96	139.51	153.07	191.65	146.01	204.31	517.26	426.79	107.83
H2-Dma	835.42	1408.72	1610.5	778.44	626.66	1448.5	928.07	650.7	1596.99	839.03	296.71	1208.9	550.81	1031.37	526.91	484.91	911.04	255.26	997.87	1197.12	1392.05	474.86	1189.03	859.94	945.72	491.69
H2-Ea-ps	11259.7	20990.8	19644.3	21857.1	6092.55	17588.5	12112.4	4872.26	31575.7	9609.38	3002.13	18747.5	7639.03	11862.5	4542.13	4100.92	10661	2741.38	14433.9	25372.5	18796.4	4560.33	17130.4	29580.7	28701.4	4688.31
H2-Eb1	2466.42	5713.82	5687.93	2979.65	1681.81	5439.82	3548.8	1204.25	7675.13	2419.48	477.43	5311.67	2221.53	3489.24	1384.64	1233.89	3350.38	398.98	4169.57	5556.1	5892.08	1314.06	4826.46	4002.28	4481.27	1173.16
H2-K1	4999.56	5299.69	5302.61	5046.77	4408.73	5199.2	4016.92	3504	4349.73	4288.3	2600.23	4879.62	4081.41	5219.34	5119.26	4104.85	6000.98	2569.77	5108.35	7518.55	7484.7	4022.69	5786.06	6692.02	5941.07	4313.07
H2-M3	907.11	910.58	909.1	1088.42	792.03	941.84	719.27	689.03	771.89	792.09	900.91	881.54	741.57	860.65	754.1	716.76	963.03	742.19	848.52	1021.21	1048.87	715.02	916.06	1364.27	974.82	731.07
H2-Ob	60.74	65.34	45.15	76.62	44.86	65.12	52.76	49.03	1441.56	69.3	70.13	40.71	133.53	64.24	68.55	60.52	61.07	66.5	52.52	73.11	60.91	27.29	53.59	200.44	155.2	43.13
H2-Q1	20	20	20	20	20	20	20	20	20	20	20	20	20	20	20	20	20	20	20	20	20	20	20	20	20	20
H2-Q10	29.87	27.16	34.62	52.24	29.46	25.41	31.21	26.74	45.9	21.61	20	20	32.59	22.88	27.9	20.43	24.76	20	32	20	20	20	40.19	20	20	20
H2-Q2	135.42	173.97	145.25	148.02	137.25	183.45	115.17	125.68	111.61	117.73	132.17	127.12	116.84	139.04	119.57	117.1	163.39	66.5	97.65	178.2	179.76	96.88	130.63	193.97	130.95	120.77
H2-T23	7071.67	9317.95	9424.44	7524.87	5342.03	9018.99	5843.34	5403.52	9251.25	6394.83	4024.42	8902.63	6005.67	8556.34	7859.84	5179.99	8680.46	3065.28	7679.35	12339	12033.8	4266.95	9237.59	13241.8	10126.5	5568.18
H60a	231.01	218.95	178.36	308.24	274.5	223.95	250.41	245.13	534.07	235.47	393.81	158.69	214.6	212.96	242.33	306.51	264.07	420.43	205.15	276.43	262.96	307.02	211.01	472	397.69	463.66
Hamp	20	20	20	20	20	20	20	20	32.34	20	20	20	20	20	20	20	20	20	20	20	20	20	20	20	20	20
Havcr2	24.89	27.16	25.59	43.54	28.12	34.94	34.92	20	23.99	20.12	20	24.93	20	29.04	20	20	20	20	20	20	53.48	28.66	35.17	20	20	20
Hc	20	20	20	20	20	20	20	20	20	20	20	20	20	20	20	20	20	20	20	20	20	20	20	20	20	20
Hck	305.69	431.1	414.67	343.07	206.21	374.83	325.46	229.08	204.45	288.37	186.12	474.42	267.85	426.8	188.92	178.4	292.13	197.34	330.71	436.35	444.21	165.11	411.97	413.81	455.89	196.24
Hcst	67.71	80.62	99.34	95.78	42.85	65.12	56.47	41	541.37	55.14	20	92.23	101.74	85.36	36.67	32.22	65.19	62.21	93.55	114.23	112.91	62.77	82.06	174.57	130.95	20
Herc6	956.9	1127.83	1207.12	889.89	622.65	861.64	755.68	664.08	452.71	743.65	442.36	1151.57	805.15	1216.17	1008.39	700.25	960.55	435.45	905.96	1626.62	1604.5	455.76	1321.33	1525.91	1275.51	1002.79
Hif1a	5581.07	7717.43	7176.51	5901.83	5972.71	5990.95	6078.88	5506.03	3704.05	5634.04	5788.48	8267.02	5766.43	7931.53	5876.55	5154.05	5887.92	5066.62	6580.55	9010.38	9237.76	7929.4	8932.8	7254.54	7415.43	6993.65
Hmgb1	1130.15	924.16	1052.09	1645.69	942	834.64	942.19	822.74	1202.69	883.74	1723.6	953.82	915.63	819.29	811.49	909.31	816.96	1332.08	960.12	1009.78	733.91	993.39	872.51	1053.91	1343.41	1086.89
Hras	24.89	22.06	20	20	20	20	20	21.39	20	20	20	20	20	20	20	20	20	53.63	20	20	31.2	20	20	20	20	20
Hsd11b1	91.61	176.51	83.54	139.32	101.1	198.53	88.42	77.55	458.96	91.65	78.22	174.48	96.17	183.92	188.13	150.11	228.59	68.64	134.58	258.16	154.51	121.44	236.13	284.49	135.8	43.13
Hspb2	215.08	143.42	169.33	292.57	188.13	180.27	172.39	153.32	31.29	153.5	539.47	181.13	189.17	175.12	180.95	161.9	166.69	431.16	160.84	205.61	179.76	185.58	247.85	316.82	344.34	174.68
Icam1	216.07	558.4	426.71	247.29	180.1	333.54	344.03	253.15	611.26	286.14	148.35	615.66	222.55	493.69	237.55	192.55	411.78	122.27	359.43	918.4	1225.66	544.46	678.25	530.19	630.48	455.03
Icam2	65.72	117.11	127.94	109.71	57.58	52.41	83.96	91.81	776.07	62.59	78.22	93.89	122.4	139.04	66.16	64.45	80.05	143.72	80.42	237.6	233.25	143.28	77.04	200.44	208.54	58.23
Icam4	20	23.76	20	36.57	20	20	20	20	27.12	20	20	20	20	20	20	20	20.63	20	20	20	32.68	20	20	20	20	20
Icos	139.4	339.45	313.82	174.15	67.62	134.21	132.26	44.57	2518.04	81.97	20	96.38	230.5	211.2	73.34	72.3	152.67	20	220.75	235.31	485.81	84.6	149.05	627.18	310.39	60.38
Icosl	98.58	96.74	81.28	128.87	87.71	117.53	105.51	114.1	544.5	92.4	86.31	97.21	112.86	98.56	72.54	72.3	100.68	75.08	86.17	89.1	142.62	92.79	92.11	135.78	116.4	109.98
Ido1	39.83	34.79	46.66	67.92	20	38.12	26.01	23.18	20	25.33	20	24.09	23.05	57.2	26.31	22.79	22.28	20	31.18	57.11	66.85	20	20	20	20	20
Ifi27	2558.03	2209.83	2073.33	2540.8	2187.29	2270.43	2238.06	2321.14	1146.37	1961.22	1923.2	1990.73	2173.04	2270.43	2876.89	2384.48	2450.07	1722.48	2044.16	2889.99	1995.23	2188.74	2223.99	3097.08	2701.37	2613.72
Ifi35	1203.84	1134.62	1171.75	1269.53	708.34	865.61	834.44	689.93	958.61	824.13	1038.47	1173.17	817.87	1082.41	933.46	736.41	920.94	853.73	956.84	1462.13	1344.51	645.43	1016.54	1913.85	1687.75	931.62
Ifi44	2433.56	3482.77	3269.92	2190.76	1598.79	2479.29	2172.68	2160.7	700.96	2359.87	1343.27	3325.92	2092.77	3400.36	2594.7	1701.51	2478.13	1081.11	2317.43	4224.19	4462.89	1368.64	3945.57	4060.47	3671.34	1966.76
Ifi44l	608.39	1046.36	958.77	945.62	335.43	718.69	681.38	481.34	275.38	664.67	512.49	1126.64	507.89	857.13	493.43	319.08	606.53	463.33	623.67	975.52	1028.07	313.85	815.57	1137.97	1071.82	351.52
Ifih1	607.4	739.16	785.68	607.77	531.59	739.34	618.96	571.37	297.28	622.94	407.3	824.21	584.99	831.61	766.85	561.93	763.33	311.03	624.49	911.55	1068.18	406.64	964.62	769.42	669.28	646.96
Ifit1	948.93	734.91	773.64	879.44	514.18	445.51	497.84	491.15	208.62	520.11	442.36	952.16	537.3	872.97	647.28	542.28	568.57	405.42	607.26	1366.18	1184.06	278.37	890.94	1454.79	1435.56	750.48
Ifit2	533.71	728.12	737.52	524.18	394.34	570.19	540.2	569.59	298.33	597.61	458.55	1107.53	702.62	887.93	577.93	435.4	587.55	463.33	591.67	877.28	883.96	289.28	946.2	827.61	611.08	424.84
Ifit3	1140.11	1202.51	1340.33	774.95	734.45	946.61	717.79	979.62	283.72	891.94	528.68	1552.04	1001.48	1672.9	1442.83	839.36	1046.38	527.68	1019.21	1679.17	2232.93	285.19	1398.37	1965.58	1391.91	780.67
Ifitm1	1089.33	1182.99	1426.12	740.12	786.01	861.64	989	495.61	760.42	637.84	407.3	1358.45	495.17	825.45	722.21	678.25	1205.64	373.24	896.12	1489.55	1091.95	803.72	1657.94	1222.02	979.67	677.15
Ifitm2	5610.94	6262.04	5789.52	6532.24	5071.55	5820.22	6083.34	4712.71	1680.43	5164.59	5097.96	7703.7	4409.67	5286.22	5370.36	4773.67	5810.35	5281.12	6258.04	7006.81	5168.57	5583.74	5906.63	6633.83	6867.39	4630.09
Ifna1	29.87	20	20	69.66	20.75	24.62	31.95	20	47.98	20	121.38	20	20	20	20	20	20	87.95	20	20	20	20	35.17	135.78	20	20
Ifna2	20.91	20	20	20	20	20	20	20	20	20	20	20	20	20	20	20	20	45.05	20	20	20	20	20	20	20	20
Ifna4	21.91	21.22	20	66.18	20	20	20.06	20	21.91	20	20	20	20	20	20.73	20	28.06	60.06	20	20	20	20	20	20	20	20
Ifnar1	667.14	943.68	866.21	726.19	735.12	964.87	820.33	824.52	1311.18	806.25	547.56	933.88	753.49	940.73	705.47	613.8	865.65	652.1	902.68	1144.57	1405.42	1064.35	1212.48	1105.64	1091.22	905.75
Ifnar2	808.53	1218.63	1070.16	776.69	800.07	1055.41	989	802.24	628.99	909.08	650.06	1266.23	829	1085.93	897.58	753.7	1054.63	695	1011	1580.93	1562.9	1049.34	1297.89	1189.69	955.42	899.28
Ifnb1	53.77	29.7	29.35	66.18	20	22.24	24.52	20	20	20	20	23.26	20	25.52	20	20	30.53	20	20.52	20	46.06	20	20	20	20	20
Ifng	36.84	100.99	53.43	47.02	20	38.12	25.26	20	47.98	27.57	20	58.99	39.74	56.32	23.12	28.29	37.13	20	54.98	20	139.65	20	48.57	20	20	20
Ifngr1	788.62	1300.1	1174.01	834.16	910.54	1147.53	1042.5	833.44	3158.51	944.1	609.6	1304.44	1292.38	1152.81	849.76	771.77	996.04	679.98	1033.98	1190.27	1424.74	1004.31	1204.1	1603.5	1028.17	687.94
Ifnl2	20	20	20	41.8	20	20	20	20	20	20	20	20	20	20	20	20	20	20	20	20	20	20	20	20	20	20
Igf1r	448.08	501.54	583.99	463.23	720.39	778.25	585.52	654.27	140.82	621.45	480.13	567.47	601.68	599.29	801.93	693.97	799.64	439.74	527.66	495.75	548.2	715.02	633.03	491.39	441.34	655.59
Igf2r	253.91	355.58	319.84	184.6	319.36	489.98	332.89	340.51	225.31	310.73	191.51	347.3	328.26	428.56	405.75	337.94	416.73	150.15	281.47	342.69	442.72	327.49	395.23	213.37	266.74	284.66
Igll1	20.91	20	20	20	20	20	20	20	22.95	20	20	24.93	20	20	20	20	20	20	20	20	20	20	20	20	20	20
Ikbkb	446.09	639.02	629.15	458.01	588.5	691.69	630.85	592.77	1649.14	595.37	391.11	630.62	722.49	634.49	616.19	488.06	570.23	422.58	571.15	639.68	678.94	599.04	676.57	620.71	518.93	500.32
Ikbke	136.41	199.43	205.45	186.34	121.85	145.33	198.39	112.31	550.76	129.66	113.29	240.12	228.11	194.48	148.27	96.67	138.64	124.41	151.81	214.75	304.56	88.7	236.13	349.15	271.59	118.61
Ikbkg	228.02	217.25	230.29	222.91	202.86	201.71	170.9	179.17	176.28	175.85	183.42	209.38	176.45	226.16	225.59	185.48	215.38	167.31	236.34	319.84	259.99	152.83	212.69	368.55	218.24	224.28
Ikzf1	58.75	112.87	106.11	109.71	60.26	112.77	97.34	74.88	1122.38	82.71	97.1	127.12	152.61	82.72	53.41	46.37	66.02	60.06	93.55	84.53	86.17	36.84	85.41	20	97	20
Ikzf2	103.56	112.87	135.46	181.11	111.81	130.24	120.37	110.53	549.71	100.59	110.59	111.33	116.84	92.4	99.64	99.81	110.58	124.41	159.2	95.95	92.11	102.34	125.6	161.64	106.7	81.95
Il10	55.76	112.02	37.63	85.33	31.47	65.91	96.6	24.07	50.07	40.24	53.95	88.9	27.82	35.2	22.32	25.94	41.26	55.77	38.57	121.08	49.03	62.77	61.96	129.31	101.85	49.6
Il10ra	234	390.37	360.48	195.04	200.85	365.3	318.77	212.15	513.21	239.19	110.59	427.06	221.76	301.84	176.97	157.18	273.97	122.27	244.54	303.85	460.55	207.41	353.36	219.83	257.04	120.77
Il11	47.8	43.28	36.88	87.07	51.55	37.32	54.24	48.13	20	47.69	91.71	49.85	47.69	43.12	47.83	43.23	47.04	49.34	48.42	157.64	83.2	137.82	152.4	193.97	208.54	187.62
Il11ra1	26.88	34.79	24.83	48.76	37.49	50.82	55.73	29.42	42.77	32.04	20	73.12	36.56	36.08	62.18	21.22	51.99	62.21	45.13	20	20	39.57	41.87	20	20	20
Il12a	20	26.31	25.59	34.83	20	20	20.06	20	82.4	20	20	28.25	20	20.24	20	20	22.28	20	20	20	20	20	20	20	20	20
Il12b	36.84	28	37.63	53.99	20	27.79	26.01	20	94.92	20	20	23.26	20	29.92	20	20	20	45.05	22.98	20	46.06	20	20	20	20	20
Il12rb1	132.43	204.52	230.29	137.58	129.89	204.89	118.14	90.03	52.15	126.67	86.31	156.2	147.84	182.16	204.07	110.03	221.98	115.83	155.1	210.18	270.39	76.41	170.82	219.83	155.2	103.51
Il12rb2	22.9	39.89	49.67	20	21.42	28.59	33.44	20	41.72	20	20	42.37	26.23	46.64	20.73	20	20	20	35.29	82.24	178.28	20	35.17	20	20	20
Il13	20	20	20	41.8	20	20	20	20	23.99	20	20	20	20	20	20	20	20	42.9	21.34	20	20	27.29	20	20	20	20
Il13ra1	2368.84	2434.72	1846.81	2559.95	2064.77	2395.91	2027.04	2006.49	285.81	2283.12	2049.97	2253.28	1824.91	2280.99	2782.83	2243.01	2573.03	1990.61	2051.55	3129.87	2473.6	2377.05	2813.48	2922.51	2536.47	2477.86
Il13ra2	93.6	112.02	69.24	94.04	70.3	97.68	74.3	52.59	20	68.55	75.53	82.25	42.92	54.56	105.22	109.24	97.38	77.22	104.22	77.68	68.34	177.39	98.81	20	106.7	99.2
Il15	182.22	163.79	164.06	252.51	108.46	143.74	123.35	123.9	40.68	125.18	175.33	166.17	106.51	167.2	158.63	135.96	136.16	186.62	132.94	233.03	202.05	102.34	157.42	349.15	281.29	112.14
Il15ra	102.56	128.99	130.95	113.2	73.65	133.41	108.49	71.31	41.72	102.83	102.5	176.14	89.81	129.36	113.19	91.95	142.76	75.08	111.6	148.5	148.56	60.04	137.32	20	174.59	79.79
Il16	31.86	74.68	70.74	69.66	47.54	69.88	63.9	41	1507.28	56.63	20	108.84	306.8	66.88	37.47	33.01	56.11	55.77	56.62	77.68	68.34	32.75	55.26	258.63	20	20
Il17a	20	20.37	20	40.05	20	20	20	20	36.51	20	20	20	20	20	20	20	20	20	20	20	20	20	20	20	20	20
Il17b	21.91	20	20	47.02	20	20	20.81	20	20	20	20	20	20	20	20	22.01	20	20	20	20	20	20	20	20	20	20
Il17f	20	20	20	20	20	20	20	20	31.29	20	20	20	20	20	20	20	20	20	20	20	20	20	20	20	20	20
Il17ra	338.55	480.32	456.06	309.98	476.02	514.6	433.2	423.4	1193.31	467.21	391.11	506.82	495.97	470.81	509.38	412.61	515.76	283.15	406.21	518.6	522.95	518.53	644.76	536.66	383.14	377.39
Il17rb	21.91	20	21.82	20	20	20	20	20	29.21	20	20	20	20	20	20	20	20	20	25.44	20	20	20	20	20	20	20
Il18	391.32	308.05	336.4	510.25	227.63	297.01	329.91	262.06	106.4	286.88	307.5	387.18	243.22	289.52	324.44	271.14	302.03	341.06	346.3	418.08	319.41	287.92	333.26	504.33	518.93	267.41
Il18r1	47.8	95.9	96.33	95.78	33.48	49.24	67.62	36.55	499.64	45.45	59.34	82.25	108.1	121.44	53.41	36.94	56.11	60.06	62.37	109.66	252.56	54.58	66.99	252.16	155.2	69.01
Il18rap	234	267.32	255.87	299.53	247.72	281.12	225.14	238.89	101.18	235.47	261.64	254.24	224.14	271.92	296.54	259.35	238.49	248.83	260.14	333.55	363.98	274.27	286.37	349.15	286.14	314.85
Il19	20	23.76	20	20	20	20	20	20	20.86	20	20	20	20	20	20	20	20	49.34	20	20	20	20	20	20	20	20
Il1a	234.99	536.33	209.97	146.28	81.01	99.27	325.46	93.59	65.72	143.81	83.62	184.45	193.14	392.48	213.63	180.76	190.63	70.79	159.2	644.25	1100.87	218.33	524.18	446.13	417.09	433.46
Il1b	7386.32	12355.2	6886.02	10140.6	3261.19	3703.85	9254.67	3865.01	1937.04	5205.58	7069.71	10612.5	4398.54	7300.56	5634.21	5516.36	5080.04	4976.52	5317.61	15695.1	13124.2	6577.13	16127.3	16144.9	12827.9	6913.86
Il1r1	256.9	351.33	224.27	325.65	374.93	440.74	339.57	346.75	138.73	317.43	283.22	596.55	294.08	283.36	474.3	379.6	485.23	296.02	470.21	285.57	205.02	503.52	343.31	206.9	276.44	252.31
Il1r2	155.33	199.43	137.72	156.73	108.46	128.65	165.7	106.07	175.24	103.58	137.56	189.44	97.76	119.68	168.2	147.75	110.58	150.15	92.73	212.47	175.31	231.97	417	297.42	261.89	118.61
Il1rap	193.17	259.68	191.15	233.36	197.51	224.74	232.57	205.91	205.49	206.4	207.69	256.73	183.6	234.96	287.77	252.28	255.82	214.51	222.39	251.3	227.3	376.62	333.26	290.96	223.09	267.41
Il1rapl2	20	20	20	20	20	20	20	20	20	20	20	20	20	20	20	20	20	20	20	20	20	20	20	20	20	20
Il1rl1	8452.75	10927.8	9748.8	9428.3	9502.38	10245.1	9342.35	7964.45	333.79	10150.4	7172.21	7645.54	6787.78	12972.2	10148.4	9164.59	9546.11	5856	9440.4	17143.5	17780.2	14284.1	12022.6	18000.6	15781.4	17899.3
Il1rl2	54.77	82.32	59.45	78.37	101.1	110.38	88.42	73.98	73.02	85.69	59.34	163.68	62	73.04	87.69	71.52	91.6	75.08	98.47	52.55	43.08	122.81	122.25	20	106.7	53.91
Il1rn	1685.77	4135.37	2174.93	1461.09	1139.51	1550.95	2507.79	1478.79	489.21	2184.02	1203.01	2559.04	2467.92	4092.05	2302.95	1723.52	1847.66	913.79	1965.38	6156.94	7603.55	2755.03	7244.71	4901.02	4791.66	3230.49
Il2	20	26.31	23.33	47.02	20	20	20	20	78.23	20	20	20	20	20	20	20	20	20	20	20	20	20	20	20	20	20
Il21	20.91	20	20	50.5	20	20	20	20	49.03	20	20	20	20	20	21.52	20	20	20	20	20	20	20	20	20	20	20
Il21r	87.62	134.08	154.28	104.49	59.59	90.53	86.19	44.57	979.47	62.59	20	113.83	158.17	129.36	43.05	42.44	78.4	20	100.12	150.78	239.19	77.78	133.98	381.48	174.59	60.38
Il22	20	20	20	20	20	20	20	20	23.99	20	20	20	20	20	20	20	20	20	20	20	20	20	20	20	20	20
Il22ra1	21.91	24.61	20	36.57	20	20	20	20	20	20	20	20	20	20	20.73	22.79	20.63	42.9	20	20	20	20	20	20	20	20
Il22ra2	20	20	20	20	20	20	20	20	20	20	20	20	20	20	20	20	20	20	20	20	20	20	20	20	20	20
Il23a	40.82	31.4	20	20	20	20	32.69	25.85	20	20	20	20.77	20	20.24	32.68	25.15	26.41	20	23.8	20	68.34	27.29	20	20	20	20
Il23r	20	20	20	20	20	20	20	20	20.86	20	20	20	20	20	20	20	20	20	20	20	20	20	20	20	20	20
Il24	123.47	246.95	183.63	113.2	86.37	117.53	97.34	50.81	20	85.69	20	147.06	96.97	107.36	90.08	92.74	85.82	47.19	126.38	105.09	102.51	162.38	123.93	232.77	140.65	109.98
Il25	20	22.06	20	38.31	20	27	20	20	21.91	20	20	20	20	20	20	20	20	20	20	20	20	20	20	20	20	20
Il27	20	22.06	20	20	20	20	20	20	20	20	20	20	20	20	20	20	20	20	20	20	20	20	20	20	20	20
Il2ra	161.31	224.04	169.33	97.52	105.11	121.5	116.66	99.83	1396.71	99.85	67.43	97.21	72.33	158.4	100.44	94.31	169.99	49.34	160.02	210.18	512.55	111.89	187.57	381.48	237.64	92.73
Il2rb	401.28	595.74	771.38	369.19	185.45	363.71	342.55	139.05	2708.93	231.74	124.08	555.84	309.19	527.13	188.92	187.05	327.61	135.14	486.63	683.09	1264.29	230.61	490.68	737.09	688.68	235.06
Il2rg	195.16	411.59	413.16	196.79	189.47	361.33	277.16	175.6	1291.36	220.56	107.89	422.91	311.57	409.2	150.66	139.89	276.45	100.82	299.53	392.95	621	181.49	425.37	413.81	339.49	153.11
Il3	20	20	20	20	20	20	20	20	20	20	20	20	20	20	20	20	20	20	20	20	20	20	20	20	20	20
Il34	154.34	129.84	117.4	184.6	184.12	156.44	139.69	172.04	20	119.22	202.3	156.2	134.32	124.08	212.04	149.32	141.94	197.34	130.48	153.07	133.71	124.17	120.58	219.83	179.44	181.15
Il3ra	86.63	144.27	128.69	116.68	105.11	127.86	117.4	105.18	98.05	87.18	80.92	167.83	89.81	87.12	82.11	73.88	112.23	85.8	119.81	150.78	120.34	115.99	139	129.31	130.95	56.07
Il4	20	20	20	20	20	20	20	20	32.34	20	20	24.09	20	20	20	20	20	20	20	20	20	68.23	20	20	20	20
Il4ra	476.95	706.06	587.76	539.85	597.87	697.25	661.31	499.17	1251.72	535.76	582.62	832.52	693.88	581.69	573.15	538.35	753.42	467.62	634.34	756.2	601.69	803.72	872.51	931.06	538.33	439.93
Il5	20	21.22	20	38.31	24.1	28.59	20	20	20	20	20	20	20	20	24.71	22.79	20	20	20	20	20	20	20	20	20	20
Il5ra	20	20	20	20	20	20	20	20	32.34	20	20	20	20	20	20	20	20	20	20	20	20	20	20	20	20	20
Il6	129.44	455.71	185.13	475.42	151.98	254.12	363.35	114.1	199.23	197.46	307.5	849.14	141.48	160.16	166.6	132.03	577.65	409.71	349.58	1037.2	586.83	985.21	942.85	1008.65	1154.27	211.34
Il6ra	292.74	327.57	343.92	275.15	299.94	507.45	349.23	324.46	621.69	284.65	213.09	356.44	365.62	268.4	389.01	270.36	357.32	214.51	306.09	390.66	465.01	459.85	401.93	446.13	383.14	381.71
Il6st	252.92	418.37	386.07	309.98	467.32	613.07	455.49	546.41	592.48	458.26	320.98	576.61	429.2	457.61	640.9	414.18	610.66	308.89	433.29	454.63	511.06	593.58	473.94	439.67	315.24	342.89
Il7	202.13	123.05	166.32	170.66	100.43	147.71	104.03	91.81	20	99.1	113.29	91.39	96.97	103.84	171.39	139.11	151.01	141.57	119.81	139.36	121.82	70.96	103.83	232.77	140.65	131.55
Il7r	263.87	640.72	390.58	235.1	252.41	423.27	337.34	260.28	1728.42	388.97	86.31	358.93	879.07	781.45	305.31	280.57	359.79	120.12	337.27	811.03	1034.01	249.71	679.92	821.15	523.78	336.42
Il9	20	20.37	20	45.28	20	20	20.06	20	23.99	20	20	20	20	20	20	20	27.23	20	20	20	20	20	20	20	20	20
Ilf3	515.79	523.6	521.53	545.08	583.14	581.31	528.31	588.31	637.33	556.62	652.75	570.8	543.66	560.57	590.68	547	591.68	531.97	592.49	587.14	622.49	650.89	599.54	581.92	460.74	545.6
Inpp5d	131.44	191.79	203.19	125.39	142.61	223.95	180.56	165.8	485.04	149.77	115.99	216.02	132.74	197.12	107.61	107.67	158.44	107.25	184.64	185.05	212.45	170.57	209.34	181.04	169.74	62.54
Irak1	316.64	410.74	353.71	343.07	362.88	405.01	361.86	352.99	420.37	341.28	361.44	381.36	399	426.8	395.38	394.53	391.98	343.21	366	347.26	414.5	358.88	351.68	375.01	329.79	345.05
Irak2	281.79	494.75	390.58	261.22	230.31	405.8	390.84	294.15	482.96	324.14	191.51	412.1	302.83	583.45	369.08	304.15	331.74	141.57	328.25	628.26	927.04	425.74	750.26	659.5	518.93	439.93
Irak3	40.82	117.96	77.51	48.76	66.95	128.65	92.14	68.64	146.03	88.67	20	189.44	77.89	90.64	58.19	36.15	99.85	20	94.37	107.38	109.94	91.42	190.91	20	20	58.23
Irak4	244.95	284.29	297.27	233.36	293.25	296.21	280.13	279	254.52	263.04	215.79	298.28	267.85	253.44	243.93	287.65	263.24	218.8	227.31	255.87	234.73	282.46	276.32	226.3	261.89	260.94
Irf1	6264.14	9478.34	7790.61	5468.2	3224.37	5460.47	6451.89	3968.41	5560.77	5839.69	2772.86	6294.57	4621.09	8484.18	9053.17	5878.67	8394.93	2076.41	7040.91	13892.5	16250	7421.79	10133.5	11218	9772.46	9005.7
Irf2	519.77	933.49	863.2	543.34	623.32	869.58	717.79	629.31	1463.47	719.06	463.94	967.95	730.44	821.05	703.08	555.64	703.91	418.29	690.96	920.69	1053.32	504.88	889.26	646.57	543.18	532.66
Irf3	302.7	303.81	330.38	491.09	296.59	352.6	294.25	312.87	746.86	332.33	374.93	330.68	349.72	343.2	291.75	282.14	300.38	343.21	305.27	326.69	297.13	339.77	333.26	497.86	387.99	271.72
Irf4	36.84	62.8	48.92	45.28	24.77	46.06	46.81	24.96	1097.34	30.55	20	37.39	68.35	55.44	20.73	26.72	32.18	20	36.93	20	84.68	20	58.61	20	20	20
Irf5	445.09	751.89	699.14	564.23	396.35	646.43	598.15	507.19	683.23	559.6	407.3	817.56	422.85	696.09	345.16	316.72	496.78	336.77	626.95	721.93	778.48	379.35	681.6	607.78	688.68	297.6
Irf7	1298.43	1548.75	1640.6	1185.94	842.25	1104.64	1182.19	1071.43	884.55	1173.6	819.99	1787.17	1202.57	1683.46	1267.46	873.15	1301.37	815.12	1338.43	2426.22	2714.28	807.81	2034.75	2431.11	2119.39	1039.45
Irf8	566.57	942.83	1043.06	670.46	366.22	644.04	593.7	375.27	1709.64	592.39	310.19	1028.6	426.82	841.29	314.07	308.08	512.46	285.29	718.86	1005.22	1253.89	304.29	830.65	1015.12	926.32	418.37
Irgm2	332.57	584.71	656.24	297.79	238.35	497.92	289.05	239.78	385.95	379.28	137.56	688.78	376.75	589.61	443.21	290	499.26	92.24	452.16	769.9	854.25	122.81	530.88	737.09	562.58	392.49
Isg15	1844.09	1754.97	1675.97	1462.83	1233.24	1176.91	1382.81	1385.2	401.59	1373.3	1567.15	2143.61	1734.3	1915.78	1847.78	1380.07	1549.76	1435.04	1418.85	2606.71	2579.09	1060.26	2483.57	3103.55	2735.32	1578.59
Isg20	2706.39	1713.38	1490.09	2854.26	2072.81	1633.54	1802.64	2074.23	595.61	1801.76	1974.45	1701.59	2045.87	1804.9	2199.32	2227.29	1959.07	1836.17	1758.59	2720.93	1803.58	1873.53	2023.03	3394.5	2701.37	2402.38
Itch	908.11	1080.31	1096.49	947.36	1132.81	1193.58	1047.7	1093.72	1235.03	1065.56	984.53	1199.76	1029.29	1095.61	989.26	981.61	1062.05	877.33	987.21	1119.44	1014.7	1091.64	1182.33	976.32	829.33	953.19
Itga1	93.6	244.41	219.75	153.25	147.96	170.74	139.69	174.71	116.83	197.46	172.63	209.38	112.86	219.12	196.1	161.9	233.54	167.31	249.47	411.22	488.78	343.87	242.83	232.77	174.59	129.39
Itga2	51.78	58.56	29.35	50.5	75.65	54	62.42	58.83	55.28	47.69	78.22	72.28	50.07	58.08	46.23	64.45	45.39	79.37	47.6	79.96	46.06	96.88	90.43	20	20	112.14
Itga2b	20	20	26.34	36.57	20	30.18	20	20.5	29.21	20	20	20	20	20	29.49	20	31.36	49.34	20	20	20	20	20	20	20	20
Itga4	119.49	307.2	283.72	205.49	123.19	272.39	254.12	151.53	1038.93	185.54	91.71	333.17	255.93	173.36	104.43	119.46	174.95	85.8	189.56	276.43	331.3	114.62	174.17	271.56	276.44	127.24
Itga5	846.37	831.66	764.61	823.71	1044.44	1037.93	951.85	950.21	79.28	856.92	949.46	828.36	774.95	900.25	1064.19	1039.77	1197.39	948.11	828	1377.6	1380.17	1914.46	1328.03	1234.95	1139.72	1979.7
Itga6	154.34	187.55	217.49	207.23	230.31	196.95	215.48	296.83	744.77	213.11	196.91	259.23	282.16	249.92	179.36	168.97	204.65	283.15	214.18	212.47	309.01	368.43	200.96	342.68	179.44	189.78
Itgae	27.88	47.52	57.2	62.69	39.5	53.21	37.15	32.09	315.02	25.33	67.43	38.22	34.18	32.56	39.06	29.86	48.69	62.21	51.7	20	38.63	30.02	48.57	20	20	20
Itgal	423.19	812.99	878.25	344.81	321.37	584.48	524.59	358.33	2553.51	538.74	178.02	680.47	483.25	944.25	384.22	400.03	566.92	152.3	556.38	669.38	1292.51	223.79	597.86	568.98	664.43	407.59
Itgam	766.71	1418.06	1291.41	806.3	975.48	1411.18	1224.54	1016.17	264.95	1175.09	596.11	1364.27	753.49	1291.85	659.24	675.89	1007.59	527.68	1149.69	1432.43	1412.85	1086.18	1719.91	730.63	824.48	547.76
Itgax	55.76	70.44	54.19	43.54	34.81	69.88	44.58	32.09	57.37	55.89	20	44.87	42.13	78.32	42.25	40.87	69.32	20	42.67	57.11	120.34	30.02	45.22	20	20	20
Itgb1	9993.14	9232.24	8824.64	13799.4	11925.3	10114.9	9454.55	11350.8	2294.82	10523.7	12871.7	9839	8946.51	8621.46	9342.53	9808.26	10228.6	12505.7	8882.38	12871.3	8478.59	14460.1	9805.31	12265.5	12493.2	12999.6
Itgb2	1356.18	2804.72	2765.7	1262.56	1211.82	2094.93	1776.63	1136.51	2213.46	1520.84	828.08	2227.53	1411.6	2612.75	1104.04	1064.13	1600.92	639.23	2018.72	2556.44	3157	1049.34	2520.41	1965.58	1842.94	1037.29
Itgb3	35.85	70.44	45.15	52.24	66.95	62.74	64.65	65.07	282.68	67.81	59.34	72.28	63.59	81.84	70.15	66.8	89.95	66.5	50.88	75.39	169.36	94.15	88.76	20	111.55	58.23
Itgb4	198.15	183.3	208.46	189.82	252.41	224.74	221.43	262.96	32.34	249.62	140.26	159.52	216.19	204.16	294.15	275.86	192.28	175.89	170.69	180.48	160.45	211.51	212.69	161.64	20	226.44
Itk	20	51.77	48.16	20	20	26.21	25.26	20	660.28	20	20	35.73	182.01	45.76	20	20	20	20	31.18	61.68	77.25	20	20	278.03	20	20
Jak1	1608.1	2173.34	1820.47	1652.65	1890.7	2083.02	1951.99	1840.69	4699.16	1980.59	1429.59	2254.11	2386.85	2110.26	1999.24	1815.47	2200.85	1304.19	1836.55	2049.27	2570.17	2112.32	2123.51	2243.61	1881.74	2042.24
Jak2	826.46	1266.15	1256.04	990.89	1016.99	1158.64	996.43	967.14	1489.55	944.1	755.25	1383.38	950.61	1107.05	958.96	855.86	1083.51	834.43	1099.63	1489.55	1567.36	1547.4	1391.67	1202.62	1299.76	1300.39
Jak3	170.27	224.04	294.26	214.2	234.33	300.98	239.26	240.67	731.21	213.86	194.21	260.06	197.12	286.88	270.23	205.12	280.57	160.88	247.01	278.72	317.93	257.9	264.6	193.97	203.69	166.05
Jam3	20	33.95	23.33	20	26.11	33.35	28.24	23.18	33.38	21.61	20	69.79	24.64	28.16	28.7	20	34.66	20	21.34	45.69	44.57	36.84	33.49	20	20	20
Jun	5564.14	5143.54	6250.85	5156.48	8559.03	6403.9	6195.54	7529.46	1825.42	7522.98	5035.92	4470.84	4489.15	6680.16	9604.79	8216.77	9490.82	5667.23	7278.89	4898.14	4951.67	5841.64	4856.6	4551.87	3230	4021.94
Kdr	77.67	128.99	154.28	73.14	81.01	61.94	91.4	111.42	69.89	90.91	78.22	127.95	69.15	196.24	97.25	62.09	102.33	107.25	118.99	201.04	268.9	221.06	112.2	20	140.65	20
Kit	54.77	58.56	71.49	53.99	30.8	54.8	55.73	33.87	84.49	41.73	20	48.19	27.82	45.76	34.28	23.58	38.79	20	41.03	61.68	93.6	46.39	51.92	20	20	20
Klra1	20	20	20	36.57	20	20	20	20	21.91	20	20	21.6	20	20	20	20	20	20	20	20	20	20	20	20	20	20
Klra15	20	20	20	20	20	20	20	20	20	20	20	20	20	20	20	20	20	20	20	20	20	20	20	20	20	20
Klra17	23.9	44.13	54.94	40.05	20	28.59	39.38	22.28	63.63	20.86	20	62.31	27.02	32.56	20	31.44	37.96	53.63	32	20	20	20	35.17	20	20	20
Klra2	694.02	919.91	992.64	1245.15	436.52	727.43	663.54	477.78	167.94	663.92	585.32	884.86	372.77	742.73	386.61	347.38	560.32	489.07	712.3	1146.86	915.16	290.65	921.08	1189.69	1173.66	437.78
Klra20	20	20	20	20	20	20	20	20	20	20	20	20	20	20	20	20	20	20	20	20	20	20	20	20	20	20
Klra21	20	20	20	20	20	20	20	20	20	20	20	20	20.67	20	20	20	20	20	20	20	20	20	20	20	20	20
Klra27	20	20	20	20	20	20	20	20	20	20	20	20	20	20	20	20	20	20	20	20	20	20	20	20	20	20
Klra3	20	20	20	20	20	20	20	20	20.86	20	20	20	20	20	20	20	20	20	20	20	20	20	20	20	20	20
Klra4	24.89	20	20	20	20	20	20	20	20	20	20	20	20	20	20	20	20	47.19	20	20	20	20	20	20	20	20
Klra5	20	20	23.33	20	20	20	20	20	20	20	20	20	20	20	20	20	20	20	22.16	20	20	20	20	20	20	20
Klra6	20	20	20	20	20	20	20	20	20	20	20	20	20	20	20	20	20	20	20	20	20	20	20	20	20	20
Klra7	47.8	50.92	45.91	67.92	28.12	25.41	36.41	20	89.71	21.61	20	56.5	26.23	26.4	24.71	22.01	30.53	20	22.98	20	63.88	20	20	20	20	20
Klrb1	20	20.37	20	43.54	22.09	20	20	20	20	20	20	20	20	20	20	20	20	45.05	20	20	20	20	20	20	20	20
Klrb1c	20	20	20	20	20	20	20	20	20	20	20	20	20	20	20	20	20	20	20	20	20	20	20	20	20	20
Klrc1	241.96	375.09	510.24	478.9	91.72	185.83	157.53	85.57	640.46	100.59	70.13	364.75	163.73	479.61	82.11	70.73	146.06	75.08	330.71	616.84	1083.04	96.88	283.02	756.49	577.13	84.1
Klrc2	20	27.16	35.37	45.28	20	21.44	25.26	20	82.4	20	20	20	20	46.64	20	20	23.11	20	20	20	84.68	20	20	20	20	20
Klrd1	255.9	254.59	389.08	400.54	84.36	158.83	151.58	68.64	886.63	96.12	113.29	265.04	220.17	327.36	66.16	62.09	137.81	102.96	256.85	372.39	619.52	84.6	175.84	762.96	581.98	120.77
Klrg1	36.84	44.98	45.91	71.4	23.43	28.59	35.67	20	80.32	20	20	29.91	20	22.88	20	21.22	23.93	20	41.85	20	53.48	20	20	20	20	20
Klrk1	260.88	332.66	389.08	412.73	112.48	181.86	215.48	100.73	284.77	181.82	110.59	405.46	156.58	285.12	104.43	76.23	204.65	98.67	294.6	370.1	410.04	54.58	217.71	536.66	417.09	105.67
Lag3	59.74	84.86	175.35	62.69	47.54	89.74	74.3	68.64	162.72	42.47	20	59.82	41.33	122.32	55	47.16	83.35	20	96.83	111.94	285.24	36.84	93.78	20	101.85	43.13
Lamp1	5123.03	6344.35	5793.29	5628.42	5438.44	6183.93	5501.53	5133.44	2194.68	5539.4	5618.54	6875.34	4741.11	6197.91	5057.88	4831.04	5490.17	5572.85	5655.71	8430.1	6685.42	6513	7137.53	6666.16	7332.98	6016.74
Lamp2	4595.29	5698.55	4851.07	6096.87	4225.96	4999.08	4283.68	4203.73	1471.81	4465.65	3938.11	5545.97	3381.17	4972.94	4157.11	3717.39	4754.08	4114.21	4797.34	7347.21	5372.1	4283.32	5213.31	6814.87	6586.1	4580.49
Lamp3	20	20	20	20	20	20	20	20	86.58	20	20	20	20	20	20	20	20	20	20	20	20	20	20	20	20	20
Lbp	65.72	603.38	202.44	221.17	599.21	1366.71	888.69	411.82	655.07	706.4	172.63	2826.57	744.75	349.36	931.86	244.42	1115.69	105.11	389.79	488.9	181.25	1022.05	1334.73	219.83	174.59	58.23
Lck	187.2	229.13	280.71	212.46	117.83	148.5	153.81	76.66	4698.12	128.16	129.47	235.13	578.63	264	104.43	95.1	133.69	130.85	223.21	265.01	427.87	91.42	180.87	491.39	290.99	131.55
Lcn2	111.52	452.32	132.45	94.04	136.58	212.03	153.07	87.35	171.07	119.97	97.1	741.95	144.66	181.28	232.77	86.45	301.2	175.89	187.92	326.69	77.25	465.31	559.35	187.51	179.44	138.02
Lcp1	2654.62	4389.11	3787.69	2135.04	2631.18	3815.82	3467.81	3553.92	9439.01	3517.08	1853.07	3859.33	2797.77	4051.57	2033.51	2172.28	3029.37	1610.94	3463.83	3810.68	4843.21	3206.69	4652.29	2819.06	2866.26	2208.29
Lgals3	23108.9	20911.1	17520.6	26024.5	16174.7	15994.7	16899.9	14918.1	3838.61	17007.9	21085	17230.3	14950.6	23644.1	14583	15699.5	14779.6	16308.8	15983.2	32475.3	25789.4	21252.9	23120.8	43921.7	33822.9	22598.4
Lif	1450.78	1124.43	930.93	1271.27	828.86	790.96	1402.13	705.97	95.97	792.09	876.63	702.07	987.96	1058.65	1135.93	846.43	926.72	782.94	949.46	2019.57	1978.88	1610.17	1835.46	1829.8	2061.19	2523.15
Lilra5	25.89	31.4	24.08	41.8	29.46	23.82	36.41	25.85	20	20.12	20	25.76	20	25.52	31.09	24.36	23.11	20	25.44	20	20	20	20	20	20	20
Litaf	1104.26	1469.83	1198.84	978.7	1057.83	1137.2	1307.77	992.1	599.78	1093.13	790.32	1375.9	949.02	1339.38	1234.78	1183.59	1325.3	900.92	1262.11	2122.37	1987.8	1898.09	1924.22	1396.6	1294.91	1319.8
Lrp1	3502.98	4580.05	4557.57	3059.76	6582.64	8037.44	5285.31	6781.59	810.49	5908.25	3037.2	5442.11	4672.76	5427.9	7345.68	6037.42	7369.19	2726.36	4891.71	4290.44	5033.38	5958.99	6166.21	2922.51	2415.23	4903.97
Lrrn3	31.86	23.76	35.37	52.24	54.9	56.38	26.01	39.22	28.16	35.02	86.31	56.5	21.46	21.12	27.9	21.22	22.28	70.79	32	20	20	43.67	20	20	20	20
Lta	23.9	38.19	41.39	20	22.76	20.65	20	20	209.66	25.33	20	23.26	28.61	29.92	20	20	31.36	20	29.54	20	47.54	20	38.52	20	20	20
Ltb	146.37	271.56	254.37	240.32	67.62	122.3	118.14	61.5	4076.43	105.07	91.71	240.12	470.53	270.16	57.39	73.88	117.18	102.96	205.98	278.72	429.35	73.69	190.91	614.24	421.94	69.01
Ltbr	702.99	721.33	680.32	694.84	642.73	678.99	639.77	677.45	104.31	704.91	771.44	767.71	561.94	678.49	742.94	673.53	762.5	763.64	712.3	760.77	625.46	663.17	661.5	685.37	611.08	638.34
Ltf	20	20	20	50.5	20	20	20	20	23.99	20	20	20	20	20	20	20	20	20	20	20	20	20	20	20	20	20
Ltk	20	25.46	20	34.83	20	20	20	20	50.07	20	53.95	20	20	20.24	20	20	20	20	20	20	20	20	20	20	20	20
Ly86	1039.54	1749.87	1268.08	1522.04	821.49	1414.35	1209.68	765.69	1552.13	1125.17	760.65	1778.03	674.8	1170.41	527.71	649.17	993.56	746.48	1209.59	1711.15	1207.83	624.96	1162.24	1609.97	1755.65	679.31
Ly9	71.69	201.97	214.48	106.23	64.27	154.86	128.55	50.81	948.18	86.44	20	209.38	193.14	170.72	70.95	38.51	97.38	96.53	122.27	173.63	178.28	57.31	174.17	213.37	189.14	75.48
Ly96	242.96	421.77	359.73	424.92	292.58	408.19	370.78	298.61	232.61	305.51	504.4	471.93	273.42	391.6	315.67	283.72	343.29	407.56	298.71	546.01	448.67	417.55	390.2	575.45	489.84	327.79
Lyn	763.72	1235.6	1152.19	895.11	757.89	1029.99	1067.76	828.09	1318.48	938.88	671.64	1234.65	705.01	1057.77	628.15	626.38	888.76	589.89	960.12	1258.8	1259.83	806.45	1210.8	950.46	950.57	692.25
Lyve1	22.9	51.77	31.61	80.11	87.71	108.8	81.74	52.59	42.77	67.06	134.87	175.31	77.1	29.04	43.05	33.01	41.26	203.78	61.55	84.53	20	248.35	93.78	20	106.7	20
Lyz2	21665.1	40069.7	36089.5	28206.5	20165	36296.7	30025.1	20056.9	14929.9	27033.8	20988	37272.2	18384.2	36345.3	13556.2	14736.8	22746.3	21598.5	33368.8	50875.3	34698.8	12515.7	34356.3	48176.1	50244.5	15501.2
Maf	76.67	139.18	136.97	113.2	107.12	154.86	147.12	96.27	135.6	94.63	80.92	183.62	99.35	98.56	106.02	76.23	103.98	96.53	108.32	116.51	78.74	115.99	159.1	20	130.95	20
Map2k1	1499.57	1592.03	1382.47	1499.4	1416.69	1377.03	1402.88	1444.03	1114.03	1464.21	1362.15	1562.84	1427.5	1496.02	1355.15	1268.47	1290.64	1284.89	1382.74	1665.46	1499.02	1387.75	1567.51	1512.98	1508.3	1352.15
Map2k2	790.61	764.61	780.42	835.9	774.62	793.34	781.69	772.82	722.87	765.26	717.49	800.11	781.31	777.05	842.58	747.41	747.65	838.72	787.79	776.76	747.28	813.27	705.04	808.22	722.63	761.26
Map2k4	415.22	448.92	409.4	489.35	513.52	451.07	468.86	445.69	366.13	467.21	501.7	502.67	436.36	454.97	462.34	490.41	462.95	405.42	422.62	555.15	491.75	499.43	514.13	504.33	480.14	513.26
Map3k1	163.3	331.81	283.72	154.99	198.84	293.04	248.92	188.08	1067.09	204.91	134.87	287.48	283.75	315.92	174.57	138.32	175.77	167.31	247.01	351.83	447.18	237.43	353.36	349.15	310.39	174.68
Map3k5	150.36	225.74	216.74	160.21	201.52	231.89	208.05	196.99	421.41	176.6	126.77	156.2	220.17	264.88	247.91	232.63	234.36	160.88	178.9	201.04	236.22	169.2	232.78	181.04	189.14	176.84
Map3k7	447.08	462.5	417.68	491.09	447.9	435.19	429.48	416.27	530.94	448.58	383.02	434.54	429.2	481.37	416.11	442.47	441.49	396.83	475.96	399.8	506.61	483.05	480.64	478.46	504.38	414.06
Map4k2	89.62	97.59	120.41	90.56	103.77	96.09	104.03	103.4	837.61	87.93	78.22	94.72	175.66	105.6	119.57	93.52	91.6	55.77	102.58	102.81	133.71	79.14	85.41	187.51	106.7	86.26
Mapk1	1186.91	1330.65	1259.8	1579.51	1264.04	1321.44	1258.72	1327.26	1732.59	1370.32	1677.74	1380.05	1355.97	1325.3	1266.66	1206.38	1222.15	1179.78	1324.48	1277.08	1305.88	1408.22	1415.11	1428.92	1285.21	1349.99
Mapk11	70.7	58.56	88.8	95.78	79.67	82.59	83.96	97.16	177.33	80.48	113.29	82.25	85.84	80.96	91.67	86.45	82.52	122.27	68.93	66.25	54.97	81.87	78.71	20	106.7	92.73
Mapk14	777.66	1026.84	1000.17	670.46	966.77	1134.82	994.2	927.03	1082.74	873.31	647.36	1020.29	940.27	920.49	836.2	819.71	928.37	710.01	887.91	827.02	803.74	852.84	780.41	750.02	664.43	675
Mapk3	1500.56	1222.03	1190.57	1393.17	1474.26	1340.5	1284.73	1494.84	550.76	1437.38	1537.48	1267.06	1234.36	1456.42	1460.37	1502.68	1376.46	1563.74	1443.47	1352.47	1243.49	1473.71	1425.16	1558.24	1382.21	1371.56
Mapk8	297.72	286.84	268.67	372.67	289.23	301.77	291.28	295.05	294.15	308.49	404.6	289.97	294.08	253.44	272.62	263.28	279.75	323.9	281.47	356.39	326.84	362.97	370.11	549.59	383.14	336.42
Mapkapk2	773.68	992.9	854.92	750.57	774.62	798.9	888.69	717.56	660.28	806.99	668.94	981.24	646.19	874.73	734.17	734.83	774.88	673.55	908.43	1311.35	1242	1148.95	1115.34	814.68	1042.72	1084.74
Marco	20	20	20	20	20	20	20	20	22.95	20	20	20	20	20	20	20	20	20	20	20	20	20	20	20	20	20
Masp1	126.46	125.6	102.35	83.59	151.31	190.59	110.71	158.67	20	185.54	72.83	72.28	108.89	182.16	281.39	234.2	229.41	75.08	112.42	164.49	153.02	120.08	120.58	20	20	135.86
Masp2	20	20	20	40.05	20	20	20	20	44.85	20	20	20	20	20	20	20	20	20	20	20	20	20	20	20	20	20
Mavs	187.2	213.01	228.78	134.09	188.8	230.3	205.82	207.69	148.12	188.52	110.59	231.81	189.96	184.8	158.63	180.76	169.17	152.3	187.92	150.78	164.91	124.17	162.44	193.97	208.54	135.86
Mbl2	20.91	20	20	36.57	20	20	20	20	20	20	20	20	20	20	20	20	20	53.63	20	20	20	20	20	20	20	20
Mcam	104.55	227.43	252.86	210.72	154.66	92.12	121.12	249.59	66.76	165.42	401.9	157.86	69.94	280.72	171.39	168.97	256.64	529.83	215.82	509.46	528.89	709.57	190.91	323.29	344.34	112.14
Mef2c	94.59	148.51	118.15	146.28	140.6	142.94	147.12	156.88	1867.15	151.26	137.56	181.96	175.66	147.84	97.25	97.45	119.66	145.86	139.51	141.64	151.54	144.64	113.88	161.64	218.24	116.45
Mefv	115.5	188.4	184.38	198.53	101.77	185.03	223.66	132.82	74.06	117.73	134.87	245.93	108.89	220	169.79	95.1	182.37	107.25	143.61	306.13	402.61	251.08	447.14	239.23	252.19	140.17
Mertk	37.84	78.92	86.55	53.99	44.19	105.62	65.39	32.09	30.25	40.98	20	89.73	36.56	76.56	46.23	20	50.34	20	61.55	82.24	89.14	38.21	87.08	20	20	20
Mfge8	321.62	288.53	288.99	316.95	399.03	356.57	345.52	435.88	114.74	379.28	350.65	286.65	330.65	331.76	380.24	375.67	435.71	373.24	306.09	344.97	274.84	439.39	366.76	265.09	300.69	284.66
Mif	11439.9	9667.58	10119.8	11852.4	10921.1	9146.05	10086.9	10288.3	2627.57	10480.5	11558.1	10522	11032.1	11003.6	10832.4	10772.6	9862.17	10482.9	10366.9	12654.3	10271.8	12029.9	11798.2	12317.2	11416.6	13008.2
Mill2	20	22.91	24.83	62.69	23.43	32.56	26.01	24.07	20	29.06	53.95	23.26	20	26.4	37.47	22.79	33.83	20	36.93	20	20	20	46.89	20	20	20
Mme	20	20	20	47.02	20	20	20	20	20	20	20	21.6	20	20	20	20	20	20	28.72	20	20	20	20	20	20	20
Mmp9	107.54	231.68	131.7	81.85	110.47	444.72	89.91	667.64	46.94	316.69	698.61	232.64	178.83	156.64	165.81	171.33	296.25	596.33	204.33	379.24	245.13	773.7	715.09	193.97	106.7	84.1
Mnx1	20	20	20	20	20	20	20	20	20	20	20	20	20	20	20	20	20	20	20	20	20	20	20	20	20	20
Mpo	20	20	20	36.57	20	20	20	20	22.95	20	20	20	20	20	20	20	20	20	20	20	20	20	20	20	20	20
Mpped1	20	20	20	20	20	20	20	20	20	20	20	20	20	20	20	20	20	20	20	20	20	20	20	20	20	20
Mr1	127.45	151.9	134.71	128.87	171.39	184.24	115.92	172.93	85.53	185.54	115.99	142.08	107.3	154.88	198.49	165.83	212.91	72.93	154.28	146.21	158.96	135.09	160.77	20	121.25	142.33
Mrc1	470.98	404.8	401.12	599.06	595.2	536.04	433.94	537.5	54.24	516.38	582.62	562.49	406.95	506.89	506.98	499.06	490.18	540.55	556.38	463.77	329.81	489.87	388.53	459.07	470.44	392.49
Ms4a1	21.91	34.79	33.87	38.31	20	20	23.78	20	4992.28	46.94	20	23.26	179.63	20	20	20	20	20	28.72	20	40.11	20	20	562.52	257.04	20
Ms4a2	27.88	36.49	32.36	43.54	20	29.38	27.49	25.85	20	20	20	24.09	20.67	20	20	20	28.88	20	32	20	20	20	20	20	20	20
Msln	3874.38	3111.92	3611.58	3606.58	4840.57	4389.98	3290.22	5013.99	99.09	3990.25	2983.25	3437.25	3622.8	3499.8	4968.6	4601.55	4269.67	3136.07	3552.46	3059.05	2797.48	4367.93	4169.98	3485.02	2502.52	3748.06
Msr1	2793.02	3580.37	3155.53	3622.25	2295.09	2846.18	2796.09	2894.3	332.75	3043.17	2303.52	2812.45	1716.82	3082.68	1501.02	1906.64	2267.7	2348.83	2819.65	3883.79	2773.71	2250.14	3315.89	4325.57	4243.62	1945.2
Mst1r	20	20	20	20	20	21.44	20	20	20	20	20	22.43	20	20	20	20	20	45.05	20	20	20	20	20	20	20	20
Muc1	48.79	44.13	46.66	20	40.84	50.03	45.33	35.66	35.47	32.79	20	44.87	33.38	58.08	47.83	40.08	39.61	20	47.6	70.82	56.45	54.58	51.92	20	20	20
Mx1	20	20	20	20	20	20	20	20	20	20	20	20	20	20	20	20	20	20	20	20	20	20	20	20	20	20
Mx2	204.12	167.18	185.13	184.6	149.3	157.24	137.46	174.71	155.42	137.85	145.66	211.87	168.5	205.04	230.37	124.96	200.53	117.98	145.25	230.74	316.44	81.87	239.48	368.55	208.54	187.62
Myc	1830.15	1697.26	1383.98	1372.28	1981.08	1630.36	1636.19	1634.78	2194.68	1673.59	1343.27	1660.88	1743.84	1673.78	2048.66	1817.83	2115.03	1237.7	1840.65	2019.57	1983.34	2323.83	2163.7	1396.6	1600.45	2106.94
Myd88	322.62	426.01	324.36	283.86	314.67	341.48	378.95	298.61	342.14	351.71	364.14	484.39	286.93	397.76	330.81	321.44	397.75	321.76	347.94	463.77	488.78	369.79	423.7	446.13	441.34	327.79
Ncam1	635.28	596.59	663.01	654.79	1247.97	964.87	724.47	1189.1	25.03	1076.73	803.81	729.49	763.82	627.45	1155.06	1197.74	1227.92	800.11	778.77	740.2	628.43	1210.36	818.92	640.11	402.54	834.58
Ncf4	955.9	1429.09	1344.84	938.65	780.65	1284.91	1189.62	1047.37	1461.38	1092.38	927.88	1431.57	787.67	1283.93	746.13	697.11	1074.43	690.71	1260.47	1384.46	1614.9	870.58	1395.02	1163.83	1256.11	649.12
Ncr1	100.57	119.66	136.97	125.39	76.99	102.44	104.77	74.88	261.82	86.44	67.43	179.46	81.07	95.92	51.81	52.66	73.44	75.08	118.99	114.23	127.77	42.3	110.53	161.64	121.25	49.6
Nefl	20	20	20	20	20	20	20	20	20	20	20	20	20	20	20	20	20	20	20	20	20	20	20	20	20	20
Nfatc1	133.43	178.21	179.11	121.9	200.85	259.68	151.58	259.39	497.56	177.34	99.8	191.93	185.99	161.04	183.34	178.4	219.51	117.98	150.17	175.91	216.9	211.51	241.16	213.37	208.54	168.21
Nfatc2	56.76	113.72	86.55	55.73	72.98	138.18	102.54	68.64	298.33	79.73	20	113.83	92.2	67.76	62.97	55.01	80.05	57.92	89.45	86.81	135.19	80.51	108.85	181.04	97	99.2
Nfatc3	284.78	386.13	374.03	323.91	370.91	441.54	342.55	385.97	902.28	381.51	315.59	343.14	433.97	403.92	385.02	391.39	373	261.7	341.38	233.03	335.76	345.23	365.08	290.96	261.89	381.71
Nfatc4	148.36	124.75	157.29	186.34	257.76	226.33	132.26	254.04	40.68	201.93	240.06	239.29	147.84	175.12	223.2	185.48	259.12	152.3	270.8	166.77	115.88	227.88	184.22	213.37	111.55	159.58
Nfkb1	552.63	684.84	666.78	581.65	583.81	644.84	621.19	550.87	1501.02	537.25	439.67	685.46	542.86	667.93	551.62	543.86	631.29	446.17	629.41	961.81	1173.66	1102.56	882.56	963.39	897.22	1084.74
Nfkb2	1334.28	1264.46	1147.67	1389.69	1356.43	1273	1501.7	1317.45	1253.81	1333.06	1629.19	1251.27	1395.71	1504.82	1372.68	1280.26	1329.42	1377.12	1274.42	1829.95	1981.85	2035.91	1711.53	2263	1920.54	2329.06
Nfkbia	2165.71	2106.3	1616.52	2180.32	1346.39	1328.59	2365.87	1396.79	1136.98	1611	1523.99	1458.98	1136.6	1996.74	2398.61	1719.59	1737.91	1349.24	1751.2	3072.76	3235.74	2786.41	2404.86	2450.51	2648.02	2510.21
Nlrc5	899.14	1065.03	1280.12	1178.97	773.96	1280.94	795.81	771.04	1263.19	847.97	704	1033.59	957.76	1218.81	1036.29	756.05	1104.97	405.42	914.99	1226.82	1717.41	506.25	1199.08	2153.09	1348.26	892.81
Nlrp3	365.43	735.76	462.08	296.05	285.21	426.45	661.31	386.86	156.46	339.04	280.52	452.82	295.67	630.97	470.32	408.68	482.75	229.52	332.35	980.08	1292.51	713.66	1190.7	711.23	848.72	513.26
Nod1	91.61	182.46	196.42	144.54	93.06	196.95	149.35	84.68	231.57	107.3	110.59	265.87	121.61	181.28	167.4	93.52	169.99	98.67	143.61	187.34	212.45	81.87	187.57	181.04	126.1	60.38
Nod2	35.85	54.31	45.15	41.8	40.84	45.27	39.38	38.33	38.59	41.73	20	47.36	33.38	46.64	26.31	25.15	37.13	53.63	36.93	63.97	96.57	46.39	88.76	20	20	20
Nos2	121.48	492.2	284.47	97.52	117.83	247.77	167.19	115.88	61.54	198.95	20	360.59	223.34	498.97	208.85	133.61	273.97	47.19	247.83	525.45	820.08	182.85	646.43	297.42	232.79	183.31
Notch1	348.51	452.32	493.69	334.36	401.71	503.48	383.41	367.25	727.04	376.3	226.58	442.85	423.64	566.73	530.1	396.1	560.32	216.65	450.52	552.87	683.4	391.63	487.33	484.93	290.99	351.52
Nrp1	1918.77	1778.73	2108.7	2110.66	2913.04	2708	2249.95	2863.1	452.71	2532.74	2233.39	2709.42	2000.57	1802.26	2577.17	2352.25	2662.98	2275.9	2496.32	2170.35	1964.03	3208.06	1959.39	1409.53	1411.31	2454.14
Nt5e	554.62	628.83	609.58	581.65	808.77	627.37	610.79	769.26	165.85	745.89	585.32	517.62	601.68	770.89	641.7	734.83	721.24	553.42	527.66	861.29	719.05	654.98	767.01	840.54	703.23	920.84
Nup107	482.93	451.47	498.2	527.66	523.56	453.45	492.64	483.13	617.52	438.89	463.94	445.34	519.81	456.73	462.34	463.69	424.16	480.49	454.62	383.81	387.75	474.86	432.07	420.27	533.48	437.78
Oas2	297.72	437.89	355.21	334.36	311.32	457.42	386.39	415.38	159.59	275.7	221.18	505.16	364.03	435.6	478.29	275.07	413.43	229.52	312.66	447.78	585.35	222.42	621.31	536.66	402.54	319.17
Oas3	85.63	126.45	127.94	87.07	73.65	111.18	98.08	79.33	62.59	94.63	83.62	126.29	93.79	141.68	125.15	95.1	116.36	70.79	86.17	121.08	144.11	45.03	132.3	142.25	116.4	84.1
Oasl1	612.37	747.64	756.33	492.83	472.01	507.45	654.63	497.39	176.28	491.05	436.97	683.79	528.56	886.17	658.44	477.84	556.2	446.17	582.64	872.71	1115.72	473.5	971.32	859.94	722.63	657.74
Osm	483.92	1088.79	738.27	505.03	520.88	613.07	935.5	591.87	267.03	649.77	747.16	1069.31	573.86	664.41	698.3	540.71	608.18	710.01	588.38	781.33	791.85	806.45	1200.75	685.37	475.29	390.33
Pax5	20	21.22	20	20	20	21.44	20.81	20	1087.95	20	20	29.08	69.15	26.4	20	20	20	20	28.72	20	20	20	20	20	20	20
Pdcd1	119.49	95.9	166.32	107.97	32.81	66.71	74.3	23.18	341.09	28.32	20	78.93	47.69	112.64	33.48	24.36	67.67	20	105.86	187.34	451.64	49.12	75.36	193.97	290.99	51.76
Pdcd1lg2	58.75	164.63	215.99	69.66	58.25	171.53	81.74	44.57	180.46	102.08	72.83	83.09	74.71	126.72	74.93	84.88	100.68	66.5	116.53	134.79	182.73	96.88	147.37	155.18	193.99	69.01
Pdgfc	803.55	829.11	924.16	959.55	1610.18	1400.06	883.49	1594.67	127.26	1518.6	1173.34	1002.84	777.34	1013.77	1433.27	1296.76	1373.16	1184.07	1271.14	1048.62	710.14	1279.95	1036.63	704.76	751.73	1153.75
Pdgfrb	187.2	214.7	197.93	177.63	382.29	391.51	188.73	401.12	32.34	371.08	250.85	207.71	198.71	292.16	508.58	479.41	589.2	220.94	260.14	244.45	258.5	233.34	241.16	187.51	179.44	222.12
Pecam1	172.26	545.67	635.17	242.06	218.93	220.77	268.98	319.11	1227.73	272.72	258.94	458.63	300.44	655.61	276.61	249.14	424.99	287.44	365.18	859	1077.09	881.5	363.41	556.05	562.58	157.43
Pik3cd	134.42	288.53	292	158.47	141.27	263.65	245.21	192.54	1841.07	213.86	126.77	364.75	275.01	232.32	129.14	113.17	182.37	79.37	230.59	207.9	257.02	121.44	199.29	206.9	198.84	105.67
Pik3cg	103.56	173.97	158.04	116.68	126.54	170.74	169.42	129.25	552.84	156.48	70.13	162.02	132.74	161.04	82.9	114.74	146.06	83.66	147.71	159.92	191.65	111.89	135.65	20	106.7	86.26
Pin1	33.85	35.64	33.87	55.73	42.18	40.5	36.41	41	111.61	33.53	20	31.57	40.54	36.96	37.47	33.01	45.39	20	36.11	20	40.11	20	55.26	20	20	20
Pla2g1b	20.91	20	20	20	20	20	20	20	20	20	20	20	20	20	20	20	20	20	20	20	20	20	20	20	20	20
Pla2g6	131.44	112.02	131.7	120.16	151.98	157.24	136.72	145.29	99.09	143.81	140.26	131.28	160.55	136.4	186.53	145.39	144.41	169.46	129.66	141.64	148.56	143.28	128.95	168.11	135.8	174.68
Plau	5565.13	4821.06	3325.61	5830.43	4171.06	3623.64	5925.07	4457.77	396.38	4425.41	5979.99	4048.76	3739.64	4468.69	4255.95	4336.7	5204.64	5701.55	4798.16	7418.03	7655.54	10144.1	6777.47	6472.19	7866.46	8753.39
Plaur	4043.66	5137.6	3775.65	4538.26	3214.99	3421.13	4548.95	3090.4	2357.41	3220.51	4693.36	4027.99	3726.92	4532.93	3937.09	3647.45	3649.11	4367.33	3559.85	7363.2	6581.42	5500.5	6574.83	8023.96	7153.54	6025.37
Pmch	22.9	20	20	20	20	20	20	20	20	20	20	20	20	20	20	20	20	20	20	20	29.71	20	20	20	20	20
Pml	418.21	549.91	623.13	332.62	489.41	574.95	515.68	467.08	1253.81	453.05	218.48	657.21	515.04	571.13	531.7	441.69	524.01	289.58	505.5	479.76	638.83	292.01	552.65	446.13	421.94	377.39
Pnma1	20	20	22.58	20	20	20	28.98	20	54.24	21.61	20	20	20	20	20	20	20	20	20	20	20	20	20	20	20	20
Pou2af1	21.91	20	21.82	20	20	20	23.78	20	299.37	20	20	20	20	20	20.73	20	20	20	22.16	20	20	20	20	20	20	20
Pou2f2	35.85	71.28	65.47	47.02	44.86	81	63.9	36.55	670.71	38.75	20	88.07	64.38	56.32	32.68	25.15	42.09	20	45.95	50.26	96.57	20	53.59	20	20	20
Pparg	20	29.7	21.07	36.57	22.09	20	29.72	20.5	22.95	23.84	20	34.9	20	27.28	25.51	20	21.46	20	28.72	20	20	20	20	20	20	20
Ppbp	47.8	51.77	38.38	73.14	46.2	38.12	57.96	28.52	30.25	48.43	253.55	66.47	41.33	31.68	40.65	36.15	31.36	242.39	42.67	77.68	31.2	225.15	51.92	20	121.25	20
Prdm1	128.45	271.56	188.14	104.49	153.99	212.83	190.22	194.32	147.08	193.74	134.87	160.36	129.56	208.56	173.78	167.4	229.41	126.56	173.97	299.28	361.01	279.73	319.87	193.97	160.05	170.37
Prf1	114.51	144.27	196.42	111.45	36.82	73.85	76.53	32.09	289.98	51.41	20	132.11	107.3	123.2	48.63	40.08	70.97	20	141.15	306.13	485.81	43.67	120.58	206.9	150.35	105.67
Prg2	20	20	20	36.57	20	20	20	20	20	20	20	20	20	20	20	20	20	45.05	20	79.96	20	20	20	20	20	20
Prkcd	873.26	1462.19	1289.91	795.85	1036.4	1247.59	1192.59	1156.12	1291.36	1102.07	830.78	1424.09	1018.17	1445.86	937.44	859.79	1125.6	617.78	1111.12	1304.49	1620.84	1136.67	1284.49	1079.78	1071.82	966.13
Prkce	81.65	112.87	135.46	95.78	96.41	150.09	110.71	97.16	275.38	105.81	118.68	110.5	139.89	132.88	143.49	120.25	108.93	96.53	121.45	95.95	141.14	84.6	147.37	20	130.95	122.92
Psen1	522.76	672.11	611.09	518.96	657.46	733.78	607.07	590.98	669.67	643.06	474.73	685.46	590.55	735.69	640.9	580.79	741.87	493.36	645.01	712.79	736.88	724.58	668.2	543.12	606.23	610.3
Psen2	202.13	278.35	266.41	249.03	166.71	277.95	200.62	173.82	382.82	196.72	145.66	261.72	184.4	278.96	187.33	138.32	204.65	160.88	252.75	267.3	310.5	114.62	262.93	239.23	271.59	155.27
Psma2	4528.58	4252.48	3958.52	5071.15	3322.79	3410.02	3701.87	3212.52	3321.23	3556.57	4377.77	3879.27	3513.11	3806.92	3607.87	3488.69	3664.79	4457.42	3998.88	4916.42	4179.13	3838.48	3858.49	5605.78	5790.73	3847.26
Psmb10	1277.52	1343.38	1560.83	1281.72	842.25	1103.05	1019.46	694.38	533.02	956.77	733.67	1247.95	1022.94	1233.77	1170.21	833.07	1166.86	585.6	1261.29	1569.51	1604.5	701.38	1309.61	1222.02	1396.76	1013.57
Psmb7	3792.73	2986.33	2919.22	4693.25	2761.07	2564.26	2746.31	2433.46	1727.37	2802.49	3870.67	2829.07	2634.83	2720.99	2680.8	2724.78	2678.65	4230.05	2865.6	3655.33	2730.62	3239.44	2718.02	4888.09	4767.41	3500.06
Psmb8	9420.6	8752.76	9874.48	9053.88	6596.7	8218.5	7038.16	6009.66	6701.92	7133.27	6578.79	8314.38	7290.9	8636.42	8483.21	6977.38	8393.28	6746.19	8727.29	10607.3	10864.5	6151.39	9045	11644.8	10601.8	7649.24
Psmb9	2656.61	2551.83	2904.92	3063.24	1590.76	2206.9	1724.62	1350.44	1890.1	1715.32	1782.94	2261.59	1765.3	2573.15	2122.79	1671.65	2209.11	1413.59	2484.01	3433.72	3171.86	1370.01	2317.77	4338.5	3850.78	2083.22
Psmd7	2514.22	2646.87	2651.31	3263.51	2441.04	2336.35	2576.15	2329.17	971.13	2514.12	3145.09	2430.26	2457.59	2464.91	2479.12	2329.46	2378.28	2852.92	2448.73	2570.15	2564.23	2420.71	2275.9	2650.95	2725.62	2870.35
Ptgdr2	20	20	20	38.31	20	20	20	20	28.16	20	20	20	20	20	20	20	20	47.19	20	20	20	20	20	20	20	20
Ptgs2	22456.7	24268.2	17655.3	18670.3	19936.7	16724.5	26238.5	16828.3	1075.44	17056.3	15957.4	17948.2	20204.4	25515	22853.3	20094.3	23172.1	13224.3	19409.3	25633	29842.2	23579.4	30037.2	22183.9	19341.2	23491.2
Ptprc	983.78	1994.28	1790.36	1071	818.14	1459.62	1332.29	967.14	7509.28	1020.85	561.05	1809.61	1557.06	1520.66	728.59	675.89	1127.25	409.71	1289.19	1553.51	1858.55	785.98	1513.92	1900.92	1367.66	601.67
Pvr	399.29	431.95	297.27	358.74	377.6	343.86	465.89	356.55	280.59	352.45	461.24	396.32	453.84	465.53	437.63	341.87	402.71	446.17	349.58	753.91	778.48	766.88	676.57	898.74	921.47	836.74
Pvrl2	158.32	160.39	207.71	170.66	174.74	189	173.13	186.3	34.42	152.01	129.47	260.89	161.35	184.8	138.7	149.32	203.83	141.57	205.15	210.18	161.94	210.14	234.46	135.78	164.9	135.86
Pycard	21.91	20	20	20	20	20	20	20	21.91	20	20	20	20	20	20	20	20	20	20	20	20	20	20	20	20	20
Raet1	388.33	263.92	270.93	473.68	265.8	272.39	280.87	287.91	21.91	277.94	544.86	235.13	170.09	236.72	201.68	260.14	254.17	684.27	282.29	386.09	213.93	287.92	259.58	433.2	412.24	301.92
Rag1	20	20	20	20	20	20	20	20	20	20	20	20	20	20	20	20	20	20	20	20	20	20	20	20	20	20
Rel	343.53	433.65	345.43	320.43	259.1	383.57	422.05	277.22	2646.34	286.88	223.88	310.74	360.05	351.12	278.2	248.35	391.15	216.65	313.48	849.86	1066.7	822.82	731.84	672.44	737.18	750.48
Rela	606.4	633.08	511	524.18	650.77	621.01	755.68	578.5	587.27	584.94	523.28	527.59	530.94	677.61	670.4	649.95	665.95	489.07	585.1	1137.72	1154.35	1023.41	775.38	898.74	814.78	1099.83
Relb	561.59	596.59	456.06	677.43	504.81	478.86	583.29	499.17	804.23	516.38	596.11	529.26	568.3	695.21	546.84	499.06	562.8	506.23	557.2	982.37	1194.46	964.74	830.65	1344.87	1076.67	1192.57
Reps1	353.48	398.86	399.61	351.78	465.31	398.66	427.25	412.71	386.99	429.95	388.42	461.13	409.33	442.65	428.86	418.89	423.34	394.69	408.67	461.49	424.9	427.1	440.44	400.87	310.39	416.21
Ripk2	392.32	433.65	359.73	339.59	342.12	390.71	360.38	359.22	244.09	383.75	285.92	348.13	412.51	438.25	411.33	396.1	435.71	238.1	364.35	536.88	641.8	382.07	418.67	439.67	451.04	450.72
Rora	56.76	153.6	93.32	74.88	62.26	87.35	90.65	76.66	244.09	62.59	20	131.28	70.74	92.4	50.22	42.44	78.4	45.05	87.81	139.36	289.7	122.81	150.72	142.25	126.1	20
Rorc	29.87	32.25	28.6	41.8	24.77	34.94	29.72	20	46.94	21.61	20	23.26	31	36.96	24.71	25.15	38.79	20	31.18	20	31.2	20	20	20	20	20
Rps6	101.56	83.17	91.06	151.51	116.49	115.94	92.14	81.12	222.18	76.75	107.89	76.44	125.58	85.36	97.25	83.31	85	122.27	86.99	98.24	90.62	88.7	102.16	20	169.74	109.98
Rrad	133.43	173.12	130.19	177.63	104.44	121.5	141.92	110.53	695.75	116.24	205	198.57	184.4	112.64	82.11	83.31	112.23	212.36	146.07	281	206.51	237.43	244.5	420.27	310.39	163.9
Rsad2	725.89	930.95	916.63	560.75	526.91	612.28	775.74	591.87	112.65	546.94	388.42	1192.28	940.27	1340.26	962.95	679.03	721.24	390.4	658.96	1484.98	1919.46	350.69	1698.14	1344.87	916.62	856.15
Runx1	641.25	1017.51	755.58	684.4	1086.62	944.23	846.33	1088.37	834.48	1029.79	803.81	1119.99	801.18	1004.09	959.76	989.47	1018.32	521.25	925.66	1222.25	1436.62	1243.11	1289.51	976.32	727.48	1280.98
Runx3	66.71	93.35	91.81	85.33	76.99	79.41	83.22	77.55	149.16	93.14	80.92	86.41	87.43	91.52	90.87	76.23	80.87	68.64	68.93	86.81	114.39	50.49	132.3	20	20	71.17
S100a8	1445.8	2246.32	1100.26	2371.88	700.98	745.69	1965.36	992.99	200.28	766.01	6174.19	2370.43	1517.31	1707.22	1966.55	2198.21	1015.02	7190.22	1019.21	3575.37	1294	2273.34	2967.55	5153.18	2323.08	2439.04
S100b	20	20	20	20	20	20	20	20	20	20	20	20	20	20	20	20	20	20	20	20	20	20	20	20	20	20
Saa1	20	22.06	20	20	20	20	20	20	28.16	20	20	20	20	20	20	20	20	20	20	20	20	20	20	20	20	20
Sbno2	341.54	519.36	474.87	409.24	462.63	601.95	559.52	496.5	385.95	439.64	380.32	540.89	471.33	640.65	658.44	483.34	636.24	392.54	479.24	539.16	629.91	560.83	651.45	640.11	441.34	394.65
Sele	20	40.73	57.2	34.83	21.42	25.41	32.69	20	25.03	32.04	20	39.05	20	71.28	26.31	22.79	87.47	20	32.82	109.66	139.65	132.36	46.89	20	106.7	20
Sell	398.29	750.19	666.78	482.39	255.75	391.51	538.71	290.59	8415.73	368.85	299.4	1121.66	1413.19	369.6	361.9	326.16	311.11	257.41	386.51	525.45	444.21	420.28	808.88	1293.14	698.38	217.81
Selplg	586.48	969.13	967.05	444.07	484.06	804.46	717.79	579.39	3330.62	575.25	337.17	922.25	739.98	874.73	383.43	397.67	665.95	368.95	718.86	911.55	1034.01	562.19	870.84	950.46	819.63	297.6
Serpinb2	31.86	501.54	42.9	212.46	220.27	221.56	203.6	82.01	36.51	122.95	439.67	1090.91	119.22	332.64	124.35	36.94	193.1	143.72	156.74	952.67	138.17	2132.79	1411.76	284.49	548.03	56.07
Serping1	196.16	1002.23	428.21	515.47	603.9	1753.45	985.28	491.15	1074.39	716.08	358.75	3377.43	664.47	467.29	892	341.87	1269.18	268.13	956.84	1165.14	641.8	848.75	1972.79	646.57	766.28	157.43
Sh2b2	104.55	142.57	116.65	116.68	127.88	140.56	124.83	114.1	195.06	110.28	118.68	117.98	114.45	157.52	118.77	120.25	117.18	90.09	132.12	237.6	202.05	244.25	224.41	168.11	179.44	200.56
Sh2d1a	27.88	58.56	52.68	55.73	22.09	23.82	34.18	20	749.99	26.83	20	62.31	96.97	73.92	20	20	34.66	20	50.06	54.83	78.74	20	20	265.09	140.65	20
Sh2d1b1	54.77	47.52	30.86	53.99	40.84	32.56	36.41	41.89	42.77	50.67	62.04	33.23	29.41	47.52	35.07	29.08	44.56	62.21	36.93	54.83	37.14	20	20	20	20	20
Sigirr	205.12	182.46	212.22	231.61	165.37	165.18	223.66	169.36	322.32	163.19	186.12	176.97	226.52	201.52	165.81	171.33	151.01	193.05	183	175.91	178.28	143.28	140.67	200.44	223.09	194.09
Siglec1	137.41	238.46	302.53	214.2	210.9	301.77	315.8	224.63	98.05	254.09	188.81	322.37	189.17	189.2	209.65	146.97	250.04	197.34	255.21	207.9	167.88	146.01	334.94	148.71	150.35	125.08
Slamf1	20	26.31	20	20	20	20	20	20	334.84	20	20	20	20	20	20	20	20	20	20	20	20	20	20	20	20	20
Slamf6	34.85	51.77	37.63	40.05	22.09	34.15	34.18	24.96	478.78	29.06	20	31.57	51.66	46.64	20.73	21.22	27.23	20	41.03	57.11	41.6	20	20	20	20	20
Slamf7	123.47	302.96	213.73	139.32	72.31	181.06	133.01	69.53	681.14	116.24	53.95	280	129.56	293.92	55	36.94	112.23	20	138.68	344.97	512.55	51.85	370.11	349.15	344.34	142.33
Slc11a1	199.15	505.78	431.22	269.93	166.04	373.24	315.8	153.32	118.91	191.5	129.47	416.26	216.19	429.44	189.72	105.31	245.09	102.96	355.33	644.25	692.31	143.28	584.47	413.81	378.29	185.46
Slc7a11	198.15	322.48	192.66	198.53	156.67	195.36	218.46	179.17	40.68	168.4	142.96	206.88	245.6	335.28	214.43	183.12	169.99	160.88	201.05	379.24	787.39	231.97	490.68	426.74	426.79	386.02
Smad2	301.71	375.09	329.63	306.5	390.99	385.16	347.75	387.75	370.3	326.37	294.01	346.47	340.98	396	367.48	357.59	368.87	317.47	319.22	376.96	387.75	384.8	378.48	310.35	232.79	319.17
Smad3	371.41	408.19	426.71	316.95	485.4	507.45	419.82	386.86	391.16	459.75	294.01	432.88	411.72	469.05	664.02	477.84	514.11	332.48	449.7	392.95	576.43	349.32	455.52	426.74	310.39	543.45
Smad4	625.32	706.06	654.74	792.37	800.74	766.34	714.81	758.56	744.77	792.83	922.49	729.49	761.44	787.61	770.84	710.47	761.68	619.92	749.23	795.03	775.51	952.46	870.84	840.54	761.43	929.47
Smn1	589.47	669.57	614.1	705.29	647.42	550.34	680.63	623.07	553.89	648.28	641.97	608.19	633.47	626.57	588.29	592.58	594.98	568.44	622.03	696.8	609.12	603.13	684.95	620.71	567.43	614.61
Smpd3	38.83	29.7	29.35	67.92	36.15	56.38	37.9	27.63	51.11	35.77	20	45.7	20	26.4	23.91	24.36	26.41	20	34.47	20	29.71	20	33.49	20	20	20
Snai1	91.61	72.98	98.59	90.56	112.48	111.97	86.19	90.92	20	117.73	151.05	120.47	84.25	70.4	122.76	110.03	165.87	143.72	99.29	109.66	141.14	124.17	118.9	20	150.35	183.31
Socs1	773.68	1107.46	859.44	565.98	359.53	593.22	559.52	401.12	817.79	639.33	493.61	893.17	584.99	1049.85	745.33	513.2	972.93	383.96	794.36	1562.65	1934.31	848.75	1312.96	1474.18	1207.61	938.09
Socs3	938.97	1134.62	878.25	816.75	787.35	961.7	1041.01	797.78	426.63	1008.18	698.61	887.35	669.24	1059.53	1254.7	1024.84	1329.42	570.58	921.56	1279.36	1236.06	873.31	1281.14	1183.23	863.27	845.36
Spink5	20	20	20	20	20	20	20	20	20	20	20	20	20	20	20	20	20	20	20	20	20	20	20	20	20	20
Spn	207.11	260.53	285.98	208.98	153.99	232.68	184.28	171.14	1912	198.95	137.56	203.56	340.98	294.8	160.23	154.04	201.35	128.7	233.06	212.47	355.07	109.16	211.01	420.27	387.99	148.8
Spp1	60286.4	54617.8	39222.5	47103.2	54434	51629.1	49765	54838.4	1186	52540.1	33390.3	26434.5	38413.7	62575.8	77901.7	68188.6	63573.1	34704.8	45852.1	63157.2	61543	39850.3	45055.9	56853.1	52111.7	66052.6
St6gal1	272.83	257.13	304.04	299.53	390.33	347.83	311.34	343.18	1551.09	356.18	337.17	302.43	395.03	256.96	369.87	349.73	325.14	326.05	303.63	301.56	285.24	394.36	251.2	394.41	247.34	345.05
Stat1	2462.44	4868.59	5460.65	2105.43	1842.5	4014.35	2530.08	1799.69	4418.57	2738.4	882.03	4618.73	2756.44	4650.85	3341.63	2048.1	4197.05	710.01	3986.57	5345.92	7082.08	1251.29	4942.01	4286.77	3171.8	2393.76
Stat2	757.75	1145.65	1301.19	626.93	747.84	1169.76	760.14	810.26	670.71	842.76	385.72	1333.52	1023.73	1253.13	1109.62	741.91	1225.45	298.16	899.4	1455.28	1953.63	506.25	1580.91	1105.64	955.42	756.94
Stat3	1592.17	2220.01	2036.46	1368.79	1985.77	2188.64	1965.36	1717.68	2417.91	1809.95	1232.68	2349.66	1629.38	2302.99	2156.27	1828.83	2300.71	1162.62	2003.13	2640.97	3198.6	2293.81	2483.57	2010.84	1910.84	2089.68
Stat4	29.87	46.67	50.42	43.54	29.46	38.12	34.92	20	315.02	32.79	20	53.17	71.53	48.4	36.67	30.65	39.61	20	35.29	52.55	102.51	35.48	41.87	148.71	20	20
Stat5b	204.12	325.87	285.22	276.89	239.69	323.21	268.24	231.76	954.44	289.86	283.22	326.53	360.05	279.84	239.14	218.49	274.8	229.52	297.06	301.56	332.79	229.24	298.09	556.05	286.14	172.52
Stat6	1207.82	1442.67	1391.5	1318.29	1256	1458.83	1290.68	1370.94	1722.16	1292.83	1281.23	1385.04	1418.76	1365.78	1285.79	1193.81	1268.36	1023.19	1335.15	1409.59	1408.39	1266.3	1554.11	1377.2	1222.16	1265.89
Syk	414.22	830.81	630.65	412.73	526.24	750.46	746.02	571.37	1873.41	551.41	353.35	938.04	598.5	843.93	570.76	496.7	651.92	356.08	646.65	879.56	1056.3	656.35	978.02	620.71	611.08	491.69
Syt17	29.87	41.58	33.87	45.28	39.5	40.5	36.41	55.27	20	40.98	20	27.42	29.41	39.6	47.03	46.37	34.66	20	30.36	20	20	34.11	20	20	20	20
Tab1	227.03	187.55	234.8	247.29	253.08	243.8	176.85	242.45	251.39	224.29	248.15	225.99	236.86	241.12	297.33	297.08	262.42	238.1	264.24	239.88	179.76	204.68	231.11	245.7	218.24	181.15
Tal1	20	25.46	23.33	48.76	20	21.44	20	30.31	20	20	20	20	20	20	20	20	21.46	20	20	20	20	28.66	20	20	20	20
Tank	655.19	596.59	580.98	830.68	580.47	623.4	579.58	542.85	610.21	600.59	803.81	603.2	591.35	640.65	544.45	523.42	615.61	707.87	640.08	717.36	849.79	680.91	664.85	1002.19	911.77	763.41
Tap1	3065.85	3945.28	4327.28	2721.91	2291.07	3749.11	2575.41	2322.04	3309.76	2949.28	1631.89	3856	2984.56	4103.49	3697.15	2710.63	4211.91	1340.66	3837.22	4955.25	6067.39	1997.7	4282.18	4978.61	3860.48	2943.67
Tap2	635.28	728.12	796.22	583.39	648.09	897.37	608.56	580.29	549.71	609.53	418.09	681.3	706.6	828.97	922.3	666.46	968.8	364.66	597.41	799.6	973.1	431.2	792.13	918.13	771.13	545.6
Tapbp	2620.76	3300.32	3061.46	2054.93	2722.9	3569.64	2412.68	2498.53	1584.47	2728.72	1451.17	2890.55	2703.19	3403.88	3563.23	2793.94	3814.15	1430.75	2793.39	3250.96	4284.61	2134.16	3176.89	2528.1	2318.23	2454.14
Tbk1	279.8	293.63	308.55	250.77	261.11	394.69	309.85	295.05	374.47	252.6	272.43	296.62	311.57	339.68	351.54	292.36	330.91	233.81	264.24	333.55	386.27	267.45	329.91	349.15	281.29	282.51
Tbx21	20	30.55	24.08	45.28	20	20	20	20	80.32	20	20	24.93	20	35.2	20	23.58	21.46	20	28.72	20	46.06	20	20	20	20	20
Tcf7	123.47	162.09	135.46	146.28	171.39	124.68	110.71	142.62	4157.8	120.71	180.72	198.57	765.41	124.96	109.21	83.31	101.5	152.3	134.58	127.94	102.51	155.56	102.16	439.67	155.2	118.61
Tdo2	20	20	20	38.31	20	20	20	20	20	20	20	20	20	20	20	20	20	20	20	20	20	20	20	20	20	20
Tek	20	95.05	78.27	45.28	52.22	127.86	84.71	52.59	73.02	63.34	20	133.77	38.15	107.36	84.5	39.3	85	53.63	55.8	134.79	129.25	96.88	45.22	20	97	20
Tfe3	386.34	420.92	372.52	346.55	419.78	470.13	413.14	426.08	201.32	428.46	288.61	407.12	362.44	433.84	421.69	437.76	475.33	360.37	435.75	408.94	454.61	481.69	400.25	316.82	392.84	467.97
Tfeb	67.71	122.2	115.9	109.71	93.73	115.15	92.14	99.83	374.47	87.18	75.53	131.28	92.2	109.12	84.5	77.02	80.87	87.95	92.73	105.09	106.97	70.96	90.43	148.71	20	47.44
Tfrc	1624.04	1801.64	1331.3	2128.07	1124.11	1411.18	1269.13	1171.27	1124.46	1245.14	1488.93	1208.07	1594.41	1440.58	998.82	1071.99	1045.55	1312.77	1227.65	1608.34	1588.16	1263.57	1909.15	2217.74	2158.19	1324.11
Tgfb1	1187.91	1704.9	1487.08	1097.12	1518.45	1608.12	1644.37	1503.75	2634.87	1606.53	1170.64	1621	1394.12	1894.66	1422.11	1472.02	1676.02	1224.83	1473.01	2149.79	2423.09	1939.03	2069.92	1525.91	1561.65	1475.07
Tgfb2	92.6	95.05	100.09	78.37	244.37	121.5	115.92	160.45	36.51	169.15	186.12	147.06	133.53	127.6	166.6	183.12	233.54	281	109.14	143.93	120.34	324.76	170.82	20	140.65	248
Tgfb3	339.54	291.93	350.7	445.82	510.17	450.27	282.36	430.53	101.18	502.23	490.91	354.78	283.75	264.88	476.69	445.62	500.08	405.42	408.67	376.96	288.22	388.9	321.54	219.83	266.74	334.26
Tgfbr1	375.39	470.14	392.84	464.97	376.27	479.66	334.37	393.1	464.18	446.34	412.69	421.24	232.88	492.81	294.15	279	408.48	321.76	469.39	614.55	631.4	507.61	475.61	465.53	538.33	508.94
Tgfbr2	1521.47	1956.09	1782.84	1790.23	2384.8	2700.85	2259.61	2477.14	2654.69	2202.65	1621.1	2887.23	2129.33	1873.54	2332.44	1831.97	2327.94	2059.25	2055.65	1608.34	1503.48	2506.68	2270.88	1493.58	1459.81	1483.7
Thbd	411.24	523.6	434.23	471.94	458.62	623.4	464.41	371.7	227.4	467.21	534.07	614	584.19	640.65	785.19	448.76	506.68	478.35	516.99	683.09	699.74	631.79	691.65	549.59	426.79	411.9
Thbs1	3475.1	3420.82	4446.19	2998.8	7225.37	5825.77	4222	7861.94	359.87	6315.84	4434.42	5182.05	4560.69	4956.22	7185.46	6828.06	8065.67	5379.8	4409.19	4923.27	4431.69	6566.22	6129.37	3672.53	2526.77	4681.84
Thy1	235.99	496.45	437.24	337.84	342.12	502.69	526.08	287.91	2980.14	324.14	221.18	887.35	677.98	568.49	419.3	201.2	519.06	197.34	518.63	600.84	774.02	695.92	743.56	530.19	509.23	161.74
Ticam1	50.78	52.62	48.92	69.66	59.59	58.77	43.1	49.92	43.81	45.45	20	44.04	46.89	58.96	43.84	35.37	55.29	57.92	45.95	57.11	68.34	61.4	70.34	20	20	64.7
Ticam2	58.75	159.54	106.11	66.18	77.66	132.62	98.08	74.88	105.35	73.77	20	172.82	70.74	115.28	43.05	39.3	74.27	64.35	103.4	137.07	130.74	58.68	155.75	20	20	20
Tie1	45.8	131.54	156.53	99.26	62.26	42.88	67.62	105.18	62.59	79.73	126.77	105.52	35.77	189.2	83.7	69.95	141.11	180.18	106.68	281	328.33	195.13	80.39	161.64	193.99	53.91
Tigit	91.61	97.59	108.37	104.49	68.29	64.32	89.17	41	259.73	52.91	75.53	92.23	102.53	94.16	50.22	64.45	41.26	68.64	72.21	77.68	124.79	54.58	65.31	148.71	20	73.32
Timd4	71.69	93.35	100.09	90.56	57.58	162.8	143.41	35.66	101.18	53.65	59.34	239.29	62.79	49.28	31.09	25.94	59.42	20	91.09	107.38	127.77	55.95	95.46	20	116.4	20
Tirap	124.47	104.38	107.62	97.52	108.46	109.59	125.58	108.75	62.59	99.1	86.31	115.49	85.84	91.52	110.01	113.96	118.01	100.82	117.35	102.81	109.94	120.08	80.39	20	106.7	69.01
Tlr1	97.58	210.46	169.33	123.64	106.45	163.59	156.04	89.14	642.55	109.54	91.71	234.3	150.22	149.6	106.02	84.88	118.83	90.09	134.58	178.2	178.28	103.71	182.54	187.51	145.5	86.26
Tlr2	535.7	716.24	649.47	510.25	402.38	597.98	623.42	465.3	159.59	543.21	399.21	561.66	311.57	638.89	362.7	356.81	519.06	358.22	496.47	1080.61	1346	641.34	864.14	762.96	1052.42	750.48
Tlr3	111.52	142.57	150.51	135.83	105.78	150.09	105.51	110.53	30.25	119.97	83.62	136.26	142.27	155.76	160.23	127.32	177.42	72.93	140.33	175.91	203.53	99.61	169.14	20	160.05	99.2
Tlr4	310.67	652.6	450.79	475.42	300.61	504.28	497.1	362.79	183.59	413.55	329.07	649.73	311.57	448.81	282.99	290.79	359.79	300.31	412.77	575.71	453.12	384.8	549.3	472	548.03	271.72
Tlr5	42.82	37.34	51.93	38.31	60.26	57.97	40.87	39.22	20	36.51	20	50.68	37.36	40.48	33.48	56.59	47.04	51.48	45.13	20	38.63	31.38	46.89	20	20	20
Tlr6	100.57	196.03	152.02	142.8	108.46	150.89	136.72	128.36	167.94	116.24	102.5	199.41	123.2	176.88	134.72	94.31	124.61	111.54	111.6	175.91	182.73	143.28	236.13	181.04	126.1	101.36
Tlr7	137.41	211.31	174.6	208.98	131.22	175.5	160.5	137.27	163.77	165.42	115.99	224.33	113.66	198.88	100.44	73.09	127.08	122.27	155.1	175.91	182.73	118.72	165.79	258.63	213.39	99.2
Tlr8	265.86	601.68	467.35	337.84	280.53	577.34	446.57	324.46	148.12	373.32	199.6	627.3	276.6	457.61	226.39	248.35	325.96	158.73	366	612.27	438.27	308.39	458.87	290.96	421.94	200.56
Tlr9	81.65	145.12	143.74	101.01	72.31	154.06	123.35	87.35	228.44	108.05	80.92	187.77	77.89	139.04	56.6	57.37	108.93	70.79	97.65	89.1	167.88	50.49	139	20	101.85	79.79
Tmed1	212.09	179.91	194.16	296.05	194.16	216	174.62	181.84	69.89	175.85	275.13	184.45	159.76	185.68	210.45	168.19	215.38	328.19	211.72	198.76	150.05	201.95	175.84	187.51	213.39	157.43
Tmem173	246.94	302.96	277.7	215.94	255.08	259.68	242.23	204.13	248.26	249.62	169.93	278.34	213.01	250.8	220.81	212.98	243.44	158.73	259.32	290.14	262.96	237.43	254.55	252.16	266.74	224.28
Tnf	401.28	423.47	243.83	275.15	119.17	166.77	377.47	173.82	111.61	194.48	118.68	217.68	166.91	458.49	224.79	205.91	341.64	148.01	219.93	833.87	1299.94	335.68	646.43	665.97	659.58	610.3
Tnfaip3	2894.59	3709.36	2834.93	2636.58	1835.13	2403.85	4080.82	2126.82	7073.26	2376.26	1642.68	2339.69	2390.82	3299.16	3730.63	2777.43	2940.25	1447.91	2598.9	4404.67	5578.61	4986.07	3530.25	3601.41	3385.2	4248.38
Tnfrsf10b	391.32	381.03	345.43	357	422.46	309.71	416.11	365.46	117.87	364.38	318.29	359.76	395.82	417.12	392.19	366.24	336.69	341.06	327.43	406.66	509.58	481.69	410.3	543.12	475.29	511.1
Tnfrsf11a	146.37	200.28	185.88	160.21	167.38	312.1	198.39	262.06	68.84	195.23	213.09	213.53	116.04	164.56	123.56	135.18	194.75	193.05	182.18	191.9	154.51	208.78	185.89	20	155.2	86.26
Tnfrsf11b	62.73	117.96	100.09	76.62	96.41	122.3	81.74	120.34	20	124.44	78.22	71.45	65.18	161.92	150.66	106.88	134.51	79.37	90.27	109.66	124.79	117.35	105.51	161.64	130.95	105.67
Tnfrsf12a	3486.05	2438.11	2095.91	4057.62	2867.52	2038.54	2379.99	2601.04	187.76	2354.66	4170.08	1915.12	2297.83	2619.79	2927.11	2981.77	3329.75	4680.51	2495.5	4608	3302.6	3448.22	2913.96	5715.7	5373.64	4500.69
Tnfrsf13b	42.82	66.19	51.93	47.02	35.48	49.24	49.78	57.94	335.88	45.45	20	59.82	50.87	54.56	31.09	25.94	34.66	49.34	39.39	54.83	44.57	40.94	50.24	20	20	20
Tnfrsf13c	20	20	20	20	20	20	20	20	583.09	20	20	20	29.41	20	20	20	20	20	20	20	20	20	20	20	20	20
Tnfrsf14	322.62	567.73	571.2	355.26	261.11	509.04	324.71	292.37	1223.56	338.3	205	594.06	432.38	427.68	328.42	235.78	416.73	158.73	426.72	456.92	479.86	230.61	517.48	562.52	455.89	189.78
Tnfrsf17	20	20	20	20	20	20	20	20	30.25	20	20	20	20	20	20	20	20	20	20	20	20	20	20	20	20	20
Tnfrsf18	34.85	48.37	42.14	52.24	20	27.79	25.26	20	277.46	20	20	21.6	41.33	32.56	20.73	22.01	21.46	20	44.31	20	50.51	20	20	174.57	20	20
Tnfrsf1a	1174.96	1764.3	1560.08	1192.9	1496.36	1702.63	1385.79	1345.09	390.12	1467.93	1251.56	1904.32	1291.59	1667.62	1656.47	1352.56	1779.99	1143.31	1588.72	1877.92	1739.69	1528.3	1930.92	1377.2	1382.21	1311.17
Tnfrsf1b	484.92	841.84	742.79	520.7	548.33	763.16	608.56	568.7	737.47	537.25	388.42	796.79	558.76	749.77	711.85	512.42	731.97	386.11	627.77	1119.44	1534.67	717.75	1056.73	976.32	742.03	662.06
Tnfrsf4	32.86	49.22	68.48	20	31.47	32.56	37.15	20	496.52	20	20	21.6	35.77	42.24	24.71	20	35.48	20	45.13	50.26	56.45	20	53.59	155.18	106.7	20
Tnfrsf8	20	28.85	23.33	20	20	20	20	20	59.46	20	20	20.77	20	20	20	20	20.63	20	20	20	20	20	20	20	20	20
Tnfrsf9	84.64	86.56	70.74	78.37	61.6	53.21	66.13	54.37	50.07	55.89	62.04	59.82	94.58	92.4	63.77	75.45	70.14	72.93	68.93	132.51	135.19	73.69	108.85	20	20	81.95
Tnfsf10	106.54	160.39	200.94	125.39	58.25	131.03	88.42	50.81	210.71	119.22	67.43	213.53	89.81	140.8	114.79	91.17	111.4	66.5	114.89	157.64	288.22	62.77	123.93	20	218.24	45.29
Tnfsf11	52.77	80.62	59.45	60.95	26.11	50.03	46.81	32.98	237.83	36.51	53.95	88.9	30.2	48.4	20	31.44	43.74	57.92	56.62	84.53	87.65	57.31	80.39	20	111.55	20
Tnfsf12	143.39	162.94	164.81	154.99	151.31	196.15	155.3	151.53	52.15	140.83	161.84	151.22	134.32	160.16	144.28	136.75	138.64	154.44	151.81	166.77	139.65	128.27	167.47	193.97	150.35	101.36
Tnfsf13	20	20	20	20	20	20	21.55	20	20	20	20	20	20	20	20	20	20	20	20	20	20	20	20	20	20	20
Tnfsf13b	96.59	136.63	121.16	73.14	77.66	128.65	84.71	106.07	31.29	131.15	20	77.27	55.64	146.96	90.87	78.59	121.31	45.05	107.5	116.51	157.48	50.49	80.39	20	20	94.89
Tnfsf14	74.68	131.54	79.02	97.52	66.95	102.44	134.49	74.88	102.22	65.57	115.99	133.77	74.71	96.8	95.66	90.38	86.65	120.12	71.39	111.94	87.65	146.01	150.72	174.57	140.65	53.91
Tnfsf15	20	28	20	36.57	20	20	20	20	20.86	20	20	20	20	21.12	20	20	20	20	24.62	20	29.71	20	20	20	20	20
Tnfsf18	20	22.06	20	38.31	20	20	28.24	20	20	20	20	30.74	20	20	20	20	20	20	20	20	20	20	20	20	20	20
Tnfsf4	20	30.55	20	20	20	20	20	20	53.2	20	20	20	20	20	20	20	20	20	20	47.98	66.85	20	20	20	20	20
Tnfsf8	20	20.37	20	38.31	20	20	20	20	100.14	31.3	20	20	20	21.12	20	21.22	20	20	26.26	20	20	20	20	20	20	20
Tollip	598.43	630.53	603.56	559.01	725.08	717.1	667.26	751.43	564.32	713.85	558.35	692.1	646.19	790.25	758.08	723.83	795.51	570.58	693.42	854.43	927.04	1091.64	899.31	795.28	746.88	843.21
Tpsab1	571.55	343.69	1158.96	515.47	370.24	1021.26	410.16	1041.13	57.37	336.06	67.43	248.43	94.58	154	319.65	341.87	443.97	96.53	698.35	194.19	221.36	398.45	432.07	581.92	460.74	207.03
Traf2	327.6	337.75	287.48	309.98	312.66	326.39	298.71	270.09	558.06	310.73	342.56	275.01	317.93	373.12	343.57	293.15	334.21	311.03	339.74	493.47	525.92	432.56	391.88	549.59	499.53	549.92
Traf3	294.74	294.47	313.07	238.58	331.41	318.45	365.58	288.81	425.58	295.08	218.48	307.42	355.29	347.6	290.16	292.36	307.81	255.26	247.83	347.26	475.41	380.71	381.83	400.87	446.19	418.37
Traf6	234	282.59	286.73	205.49	281.86	304.95	309.85	333.37	405.77	281.66	188.81	310.74	278.19	311.52	312.48	278.21	312.76	184.47	295.42	308.42	390.73	312.48	334.94	310.35	300.69	271.72
Trem1	285.77	346.24	264.9	344.81	249.06	235.86	339.57	236.21	47.98	283.9	240.06	216.85	116.04	297.44	199.29	277.43	282.22	233.81	243.72	347.26	279.3	242.89	423.7	271.56	242.49	181.15
Trem2	359.46	394.61	448.53	384.86	276.51	456.63	301.68	327.14	81.36	336.06	342.56	349.79	221.76	430.32	207.26	228.7	348.24	343.21	366.82	546.01	426.38	300.2	447.14	543.12	514.08	202.71
Trp53	478.95	455.71	474.12	402.28	516.86	464.57	456.23	443.91	543.46	470.93	477.43	481.9	530.15	498.97	499.81	496.7	443.14	450.46	467.75	424.93	517.01	504.88	532.55	484.93	402.54	485.22
Twist1	382.36	257.13	307.8	431.88	473.34	390.71	315.05	378.84	38.59	364.38	342.56	366.41	272.62	345.84	366.69	345.8	406.01	482.64	416.87	331.26	222.85	345.23	299.77	265.09	237.64	327.79
Txk	28.88	41.58	42.14	20	20	23.82	29.72	20.5	502.77	33.53	20	53.17	108.1	40.48	20	23.58	28.06	20	35.29	20	66.85	20	35.17	174.57	20	20
Txnip	455.05	843.54	802.99	478.9	510.17	1077.64	573.63	592.77	1340.38	659.45	304.8	843.32	904.51	791.13	668.8	436.18	552.07	377.53	700.81	689.94	821.56	432.56	636.38	530.19	552.88	332.11
Tyk2	78.66	128.99	118.91	160.21	84.36	113.56	88.42	108.75	207.58	99.85	118.68	123.8	106.51	108.24	120.37	103.74	106.45	98.67	96.83	121.08	130.74	83.24	115.55	168.11	111.55	90.57
Ubc	10489	12168.5	12350.4	8096.08	14987	13069.9	14337.1	12417.8	6091.7	12707.7	6670.5	9023.1	10530.6	13421.9	17479.8	15023.6	16587.7	7104.42	11944.9	13792	19995.3	15666.4	15348.5	10442.1	8482.4	11996.8
Ulbp1	275.82	224.04	255.87	285.6	384.3	300.98	309.85	385.07	85.53	294.33	391.11	311.57	317.13	281.6	324.44	337.16	399.41	345.35	247.83	308.42	239.19	368.43	319.87	316.82	271.59	342.89
Usp18	375.39	353.88	461.33	282.12	269.81	260.48	230.35	223.74	103.27	258.57	210.39	333.17	277.39	410.96	317.26	245.99	288	223.09	263.42	482.05	494.72	171.93	360.06	568.98	426.79	295.45
Usp9y	20	20	20	20	20	20	20	20	20	20	20	20	20	20	20	20	20	20	20	20	20	20	20	20	20	20
Vcam1	554.62	575.37	590.02	607.77	423.13	473.3	439.88	459.06	68.84	484.34	469.34	502.67	469.74	602.81	632.14	431.47	556.2	486.93	574.43	1096.6	1179.6	644.07	661.5	1015.12	1197.91	888.49
Vegfa	2887.62	2875.16	2604.65	3268.73	3513.6	2856.5	2790.89	2902.32	307.71	2817.39	2492.34	2357.14	2825.59	3051	3379.09	3026.57	3415.57	2614.82	2964.9	4724.51	3778	3564.21	4722.63	3627.27	3409.45	4078.01
Vegfc	261.88	347.09	264.15	357	438.53	443.92	253.38	433.21	54.24	505.21	234.67	235.96	283.75	366.96	561.19	450.33	452.22	315.32	393.08	452.35	344.67	349.32	272.97	206.9	223.09	431.31
Vhl	149.36	105.23	114.39	149.77	123.86	124.68	105.51	126.58	95.97	134.87	202.3	119.64	126.38	117.92	144.28	105.31	142.76	135.14	128.02	114.23	141.14	102.34	142.35	174.57	169.74	114.3
Vim	35440	32158	33181.6	31410.8	40077	34703.7	35571.2	37373.6	6986.68	34910	29206.7	33368	30376.5	37083.6	38230.2	36887.8	39283.6	29378.7	35806.9	43288.2	40148.2	52596.6	41525.6	30828.6	30471.6	44372.9
Vwf	20	36.49	53.43	48.76	38.16	50.03	57.21	45.46	32.34	23.84	20	50.68	39.74	74.8	46.23	50.3	68.49	20	27.9	89.1	96.57	64.13	36.84	20	20	20
Xaf1	762.73	1014.11	1043.06	792.37	662.15	848.14	722.99	721.12	423.5	746.63	517.89	1100.88	782.9	1161.61	1041.07	627.16	911.04	493.36	825.54	1203.97	1548.05	532.17	1232.57	1150.9	1076.67	700.87
Xbp1	1999.43	1931.48	1824.23	2202.95	1813.71	1909.89	1907.41	1767.6	1750.32	1830.82	2044.58	2043.08	1557.85	1823.38	1644.51	1783.25	1839.41	1767.52	1774.18	2222.9	1782.78	2005.89	1882.35	2366.45	2357.03	1994.8
Xcl1	125.46	145.12	144.49	181.11	57.58	78.62	98.08	67.74	516.33	76.75	67.43	118.81	89.81	115.28	42.25	46.37	111.4	70.79	116.53	114.23	133.71	66.86	152.4	142.25	179.44	51.76
Xcr1	28.88	27.16	24.83	36.57	20	42.88	24.52	20	42.77	20	20	28.25	24.64	20	20	20	20	20	20	20	20	20	20	20	20	20
Ythdf2	529.73	529.54	548.62	579.91	589.17	563.84	572.15	519.67	599.78	547.68	517.89	602.37	564.32	555.29	537.28	535.21	524.01	491.22	516.17	587.14	577.92	592.21	554.32	568.98	533.48	677.15
Yy1	1325.32	1354.41	1240.24	1476.76	1389.24	1475.5	1324.11	1354	1494.76	1440.36	1537.48	1375.9	1332.92	1371.06	1267.46	1223.67	1282.39	1280.6	1264.57	1389.02	1346	1541.94	1411.76	1409.53	1314.31	1444.88
Zap70	35.85	64.5	57.2	47.02	20	36.53	36.41	25.85	977.38	26.08	20	51.51	127.97	52.8	22.32	20	33.01	20	61.55	59.4	147.08	20	35.17	232.77	20	20
Zbp1	2775.1	3348.69	3105.86	3159.02	1465.56	2386.38	1945.3	1576.85	1751.36	2037.22	1467.35	3492.92	2023.62	3105.56	2411.36	1594.63	2640.69	1284.89	2566.9	4975.81	4449.52	1375.47	3516.85	6310.55	4607.36	1943.04
Zfp13	20	20	20	20	20	20	20	20	20	20	20	20	20	20	20	20	20	20	20	20	20	20	20	20	20	20

## Sheet: Day7
Gene list	G2 isotypes-1	G2 isotypes-2	G2 isotypes-3	G2 isotypes-4	G2 isotypes-5	G2 isotypes-6	G2 isotypes-7	G3 PD1-1	G3 PD1-2	G3 PD1-3	G3 PD1-4	G3 PD1-5	G3 PD1-6	G4 mICOS-1	G4 mICOS-2	G4 mICOS-3	G4 mICOS-5	G4 mICOS-6	G4 mICOS-7	G5 Comb-1	G5 Comb-3	G5 Comb-5	G5 Comb-6	G5 Comb-7
A2m	20	20	20	20	20	20	20	20	20	20	20	20	20	20	20	20	20	20	20	20	20	20	20	20
Abca1	354.97	470.16	516.64	383.89	473.61	366.18	284.7	1304.65	417.91	463.68	1255.94	725.85	460.23	502.52	3010.38	418.54	2496.33	505.89	800.99	418.28	926.56	643.84	1503.65	759.92
Abcb1a	99.61	74.48	92.88	68.41	57.23	60.93	59.4	196	67.16	85.46	168.95	86.5	109.62	257.7	236.83	88.54	234.58	73.41	132.05	73.66	75.38	109.5	165.6	81.73
Abcg1	169.18	162.93	246.71	143.96	165.76	108.17	122.89	567.2	148.19	117.61	742.73	295.15	208.37	1029.81	1138.55	263.6	1284.33	175.12	336.21	197.3	493.12	480.6	2336.07	358.07
Abl1	253.77	258.35	260.25	254.22	263.45	230.03	277.19	293.99	249.47	290.22	430.34	290.7	230.11	242.83	254.56	258.57	342.1	235.26	270.18	301.21	292.1	359.94	589.54	318.17
Ada	142.3	141.98	166.41	136.81	141.1	160.4	126.99	209.85	147.12	128.61	172.13	154.26	168.51	275.54	282.42	158.96	263.9	184.85	162.46	132.19	166.47	141.95	236.26	151.79
Adora2a	20	20	22.25	20.42	20	20	20	38.61	22.39	20	20	20	20	144.71	41.79	24.15	93.83	20	22.59	20	20	41.57	94.94	20.43
Aicda	20	20	20	20	20	20	48.47	20	20	20	20	20	20	457.92	20	47.29	20	20	20	20	20	20	20	20
Aire	20	20	20	20	20	20	20	20	20	20	20	20	20	20	20	20	20	20	20	20	20	20	20	20
Akt3	333.62	340.98	379.26	354.28	359.16	338.82	301.77	402.88	316.63	275.84	232.7	299.61	327.96	300.32	405.27	358.17	381.19	342.28	373.56	389.34	345.5	280.86	276	295.79
Alcam	123.33	171.07	155.77	167.44	183.52	166.61	133.13	202.92	205.76	132.84	245.45	187.26	168.51	156.6	288.75	176.07	336.23	160.97	165.93	140.74	163.33	174.4	176.64	258.82
Ambp	22.14	20	20	20	20	25.49	20	20	31.98	21.15	20	20	20	20	20	20	20	27.42	20	20	20	20	20	20
Amica1	131.24	138.49	221.56	136.81	146.03	104.44	114.7	387.04	244.14	148.07	353.83	336.17	178.47	253.74	571.17	209.27	684.19	231.72	205.89	164.42	285.82	294.04	631.49	232.55
Angpt1	209.5	224.6	329.91	420.64	438.09	348.15	222.57	263.31	368.87	271.61	312.39	278.21	321.62	20	278.62	273.66	185.71	711.08	360.53	370.92	477.41	214.95	194.3	396.99
Angpt2	99.61	105.9	135.45	123.54	102.62	126.2	101.04	121.75	94.88	112.54	73.32	103.44	90.6	20	249.49	99.6	173.98	169.81	137.26	105.23	153.9	91.25	77.28	128.44
Anp32b	2392.28	2449.71	2378.09	2322.73	2372	2263.57	2476.28	2224.25	2517.05	2463.08	3637.13	2407.6	2520.39	3665.31	2392.35	2680.25	2746.55	2166.86	2348.23	2264.35	2622.63	2974.86	4349.77	2531.77
Anxa1	4412.19	4681.79	5536.95	6810.96	6604.9	5840.15	5825.79	5063.21	6321.95	5801.05	6700.48	5616.84	6034.61	167.51	4927.81	5204.56	4316.29	6237.01	4821.55	5880.86	7516.1	4874.97	5380.91	6067.67
Apoe	2468.17	3804.32	5583.39	3443.76	4070.1	2729.22	2330.18	15850.9	2526.65	4396.48	12129.1	6457.72	4140.24	1524.4	35148.1	2916.69	40668.5	7438.95	6261.07	2088.75	10148.1	5202.46	27326.3	6336.22
App	2461.06	2347.3	2875.38	2628	2459.82	2317.66	2393.67	3687.28	2726.01	2809.99	4124.84	3205.68	3015.95	234.9	4281.91	2628.94	4558.69	3080.48	3165.72	2804.95	3797.31	3220.23	4559.53	3170.06
Arg1	1454.66	2289.11	2142.99	3802.13	4099.7	1526.25	2212.75	4729.62	3540.5	2738.07	4838.88	6813.51	2339.19	20	12825.5	3119.92	9819.17	2985.84	4121.34	2412.98	3131.45	3964.46	1494.82	8014.66
Arg2	144.68	154.78	155.77	177.65	169.71	146.72	157.03	435.54	206.82	163.3	385.71	395.92	174.85	37.66	616.77	156.95	699.83	138.86	278	147.98	266.97	249.43	364.32	336.66
Atf1	153.37	164.09	144.16	188.88	173.66	182.16	167.95	155.41	195.1	169.23	124.32	181.91	153.11	111.01	163.37	135.82	183.76	160.97	160.72	151.26	160.18	161.21	121.44	177.09
Atf2	392.12	385.2	315.4	383.89	391.72	348.15	374.14	324.68	404.05	382.45	423.96	401.27	371.44	313.21	311.55	379.3	347.96	358.19	333.6	405.12	345.5	424.84	516.67	403.8
Atg10	30.83	55.86	41.6	37.78	47.36	51.6	55.3	63.35	45.84	37.23	86.07	46.37	37.14	112	78.52	46.28	91.88	60.14	52.99	47.35	100.51	62.86	105.98	63.25
Atg12	275.12	293.27	250.58	336.92	273.31	308.98	275.83	289.04	272.92	243.68	357.02	288.02	277.22	350.87	383.74	312.9	299.09	305.13	295.37	285.43	361.2	310.26	423.94	302.61
Atg16l1	248.24	203.66	247.68	235.85	239.77	202.05	246.47	262.32	242	246.22	245.45	247	228.3	566.94	295.09	248.51	267.81	252.06	232.82	249.26	288.96	288.97	278.21	263.69
Atg5	88.54	101.25	103.52	81.68	99.66	82.06	96.27	137.59	117.27	98.15	86.07	104.33	109.62	80.28	155.77	110.67	156.39	105.25	94.69	88.79	103.65	112.55	150.14	125.52
Atg7	60.08	61.68	66.76	65.34	74	62.79	78.51	90.08	66.1	55.84	76.5	86.5	72.48	81.28	100.05	68.41	103.61	74.29	77.32	65.77	87.94	80.1	136.9	78.81
Atm	174.72	196.67	231.23	172.55	152.94	165.99	188.44	230.64	167.38	146.38	261.39	137.32	177.57	517.39	201.37	191.16	207.21	186.62	224.14	209.14	204.16	266.66	298.08	176.11
Axl	1341.6	1413.96	1540.24	1398.74	1579.69	1388.86	1295.15	1383.84	1578.89	1495.11	2084.74	1270.68	1559.16	98.12	1521.02	1522.23	1489.59	1225.82	1556.8	1562.62	1542.17	1448.9	1603.01	1496.49
Batf	39.53	55.86	59.98	54.11	49.33	50.98	55.98	88.1	51.17	40.61	111.57	52.61	46.2	411.33	139.31	78.48	144.66	59.26	48.65	43.41	100.51	102.41	187.68	80.76
Bax	292.51	314.21	349.26	330.8	372.97	327.01	314.06	343.49	335.82	300.38	306.02	327.26	292.63	205.17	326.75	355.15	375.33	381.19	344.89	323.57	376.9	342.71	337.82	374.61
Bcl10	955.01	1054.36	1155.18	1317.06	1241.26	1273.22	1200.25	958.2	1275.05	1248.04	962.68	1118.2	1213.99	845.46	984.04	1133.88	934.41	1119.69	999.93	1050.95	917.13	930.79	925.15	1005.12
Bcl2	40.32	30.26	43.54	38.8	30.59	35.44	55.98	72.26	43.71	44.84	124.32	47.26	44.39	396.46	73.45	59.36	125.11	60.14	48.65	59.19	72.24	129.78	276	63.25
Bcl2l1	404.77	424.77	364.74	390.01	425.26	356.23	372.77	425.65	439.23	372.3	621.6	455.66	404.06	161.56	555.98	406.46	529.76	537.73	470.86	447.87	342.35	467.42	408.48	493.31
Bcl6	146.26	157.11	134.48	159.27	118.4	133.66	154.3	210.84	136.46	112.54	168.95	148.91	146.77	348.89	197.57	156.95	244.36	105.25	165.06	162.44	128.78	133.84	139.1	129.41
Bid	414.26	393.35	464.4	352.24	398.62	425.24	361.85	414.76	404.05	391.76	360.21	366.49	443.92	170.48	339.41	386.34	259.99	371.46	420.47	424.2	376.9	346.76	203.14	381.42
Birc5	257.73	202.49	224.46	221.55	213.13	222.56	217.79	178.18	185.5	248.76	245.45	208.66	195.69	179.4	117.78	211.28	125.11	181.31	158.98	171.65	188.45	187.58	200.93	194.6
Blk	20	20	20	20	20	20	26.63	20	20	20	20	20	20	382.59	20	50.31	20	20	20	20	20	47.65	20	20
Blnk	40.32	53.53	51.28	57.17	64.13	76.47	103.09	89.09	37.31	56.69	117.94	64.2	37.14	1130.91	88.65	144.88	170.07	73.41	76.45	34.2	65.96	141.95	152.35	65.19
Bmi1	234.8	279.3	267.99	253.2	280.22	260.49	245.1	209.85	262.26	257.22	175.32	191.72	246.42	147.68	217.83	264.6	158.34	328.12	224.14	272.27	285.82	203.8	136.9	248.12
Bst1	2404.93	2450.87	3135.64	2731.12	2982.76	2624.77	2370.46	3684.31	2681.23	2043.4	2036.92	2586.83	2870.09	57.49	4400.96	2861.35	3420.97	2917.74	3229.14	3442.89	3458.1	2328.99	1214.4	2999.78
Bst2	5422.55	5754.78	7567.71	4247.28	5376.48	4630.97	3542.04	11035.1	3646.05	2337.85	9897.71	3661.34	7064.69	1711.73	11247.5	6001.4	6664.06	5007.65	7682.34	8311.6	10974.2	6086.61	6493.75	3879.38
Btk	87.75	114.05	130.61	91.89	92.75	99.47	116.75	187.09	113.01	88.84	309.2	129.3	99.66	608.57	243.16	149.91	306.91	130.01	139	86.81	185.31	157.16	428.35	151.79
Btla	20	20	20	20	20	20	64.86	27.72	22.39	22	20	20	20	1143.8	37.99	78.48	119.25	20	21.72	20	20	106.46	189.89	25.3
C1qa	1264.92	1714.21	2384.86	1376.28	1829.32	1539.93	964.02	3438.82	1317.69	1267.5	4217.29	1646.09	2080.99	215.08	4565.6	1823.06	5321.08	2863.79	2792.16	1354.14	3197.41	1917.34	5082.83	2587.23
C1qb	1644.39	2223.94	3091.13	1706.06	2489.42	1925.37	1304.03	4940.46	1601.28	1497.65	4705	2098.18	2430.7	195.26	6488.09	2159.09	7489	3472.28	3649.61	1800.03	3995.19	2416.19	5484.69	2999.78
C1qbp	1640.44	1433.75	1460.91	1455.92	1478.06	1397.56	1557.32	1267.04	1447.76	1682.95	1348.38	1425.83	1416.92	1100.19	1253.8	1520.22	1098.62	1261.2	1442.99	1473.17	1187.25	1360.69	969.31	1369.02
C1ra	813.5	820.45	1139.7	821.89	780.47	741.05	684.1	1541.23	701.49	815.67	1606.59	1006.73	921.36	49.56	1906.03	803.88	2183.56	826.94	1088.54	1035.83	1887.66	939.91	2157.22	763.81
C1s1	923.39	794.85	1717.3	910.71	990.64	813.79	611.73	2767.69	600.21	653.21	1909.41	984.44	1136.08	54.51	3225.68	1228.45	2897.08	767.69	1648.02	1500.8	2531.54	986.55	2033.57	905.87
C2	26.88	25.6	76.43	43.9	38.48	31.71	27.99	169.27	41.58	49.08	127.51	98.98	27.18	33.7	231.76	31.19	275.63	30.96	66.02	45.38	169.61	56.78	328.99	56.43
C3	368.41	375.89	973.3	662.62	550.57	509.16	456.75	2348.97	702.56	752.21	2480.01	1364.31	581.63	515.4	3270.01	609.7	5954.45	783.61	936.51	624.13	2333.67	1234.96	6367.89	832.89
C3ar1	764.48	990.36	1135.83	962.78	1088.32	994.08	741.45	1741.19	1215.35	815.67	2763.71	1485.58	1001.99	69.38	2706.43	1018.17	2474.83	1085.2	1342.22	962.17	1683.51	1375.9	4091.43	1618.11
C4b	189.74	217.62	561.14	217.47	272.33	244.95	172.73	1188.84	285.71	410.37	1157.12	694.64	227.4	89.2	1889.56	319.94	2846.25	383.84	482.16	298.58	1692.93	711.78	4601.48	545.86
C5ar1	447.46	567.91	563.08	480.88	479.53	550.2	441.73	848.32	688.7	593.98	937.17	888.14	533.61	20.81	1250	464.82	955.92	684.55	646.35	414.99	763.23	641.82	898.66	733.65
C6	20	25.6	89.01	25.52	27.63	26.73	20	135.61	29.85	27.08	108.38	98.98	20	20	317.88	27.16	191.57	24.76	57.34	39.46	367.48	39.54	702.15	71.03
C7	20	20	20	20	20	20	20	20	20	20	20	20	20	20	20	20	20	20	20	20	20	20	20	20
C8a	20	20	20	20	20	20	20	20	20	20	20	20	20	20	20	20	20	20	20	20	20	20	20	20
C8b	20	20	20	20	20	20	20	20	20	23.69	20	20	20	20	27.86	20	20	20	20	20	20	20	20	20
C8g	20	20	20	20	20	20	20	20	20	20	20	20	20	20	20	20	20	20	20	20	20	20	20	20
C9	20	20	20	20	20	20	20	20	20	20	20	20	20	20	20	20	20	20	20	20	20	20	20	20
CD209e	20	20	20	20	20	20	20	20	20	20	20	22.29	20	20	20	20	20	20	20	20	20	20	46.37	20
Camp	20	20	20	20	20	20	20	20	20	20	20	20	20	20	20	20	20	163.62	20	20	20	20	20	20
Card11	22.14	20	21.28	20	20	20	36.87	54.44	20	20	105.19	20	23.56	1169.57	70.92	95.58	121.2	20	20	21.7	20	148.03	315.74	20
Card9	20	20	20	20	20	20	20	20.79	20	20	20	20	20	20	20	20	39.1	20.34	20	20	20	20	48.58	22.38
Casp1	1072.02	1060.18	1301.27	1008.73	951.17	972.94	912.82	1541.23	916.84	813.98	1074.24	1012.98	1291.9	277.52	1451.37	1135.89	1321.47	1307.19	1216.25	1309.42	1608.13	996.69	852.29	1124.8
Casp3	776.34	786.7	829.14	832.1	853.49	833.69	811.77	650.35	779.32	777.59	669.41	782.02	852.51	456.92	648.43	791.8	725.25	864.09	807.94	795.12	722.4	749.29	618.24	848.46
Casp8	400.82	409.64	390.87	357.34	304.89	366.18	372.09	461.28	412.58	381.6	500.46	424.45	401.34	600.64	581.31	361.19	529.76	406.84	392.67	347.91	436.58	428.89	549.79	438.83
Ccl1	20	20	20	20	20	20	20	67.31	22.39	20	20	20	20	24.78	48.13	20	117.29	20	22.59	20	20	20	20	23.35
Ccl11	23.72	34.91	174.15	77.59	64.13	64.03	40.28	221.73	121.53	192.07	309.2	165.86	20	20	452.13	60.37	527.81	20	84.27	83.52	486.83	111.53	814.75	117.73
Ccl12	509.13	648.21	674.34	410.43	550.57	711.83	514.78	1072.03	886.99	942.59	803.29	926.48	749.23	37.66	672.49	634.85	623.59	808.37	992.11	584.01	1344.29	770.59	602.79	1344.7
Ccl17	20	20	27.09	20.42	27.63	25.49	25.26	36.63	28.78	26.23	66.94	33.88	29.9	20	20	20	20	20	24.32	20	20	26.36	20	39.89
Ccl19	20	20	20	20	20	20	20	20	20	20	20	20	20	121.91	29.13	20	20	20	20	20	20	20	20	20
Ccl2	2023.08	2441.56	3114.35	2981.26	3115.97	3822.15	3156.97	4439.59	5531.97	5233.3	3720.01	5401.05	3349.34	117.95	3487.84	3379.49	3200.08	4071.92	3925.01	2566.87	5615.88	3279.04	4199.63	5460.52
Ccl20	20	20	20	20	20	20	20	20	20	20	20	20	20	20	20	20	20	20	20	20	20	20	20	20
Ccl21a	20	20	20	20	20	20	20	54.44	20	20	20	25.86	20	223.01	103.85	20	64.51	20	20	20	113.07	21.29	134.69	25.3
Ccl22	20	20	33.86	27.57	27.63	34.19	40.96	69.29	54.37	36.38	20	49.94	20	344.92	103.85	53.32	228.72	20	22.59	34.86	113.07	87.2	112.61	36.97
Ccl24	20	20	20	20.42	20	20	20	72.26	26.65	53.31	79.69	49.94	20	20	138.04	20	150.52	21.23	27.8	20	138.2	33.46	227.42	35.03
Ccl25	20	20	20	20	20	20	20	20	20	20	20	20	20	20	20	20	20	20	20	20	20	20	20	20.43
Ccl26	20	20	20	20	20	20	20	20	20	20	20	20	20	20	20	20	20	20	20	20	20	20	20	20
Ccl27a	20	20	20	20	20	20	20	20	20	20	20	20	20	20	20	20	20	20	20	20	20	20	20	20
Ccl28	20	20	20	20	20	20	20	20	20	20	20	20	20	20	20	20	20	20	20	20	20	20	20	20
Ccl3	853.82	968.25	453.75	581.96	795.27	572.58	848.64	1476.89	1028.78	905.36	895.74	1679.08	712.99	207.15	2964.79	751.56	2590.17	1239.97	1303.12	711.6	1620.69	1398.21	1209.99	2135.75
Ccl4	218.2	259.52	205.11	213.38	269.37	251.16	229.4	523.64	392.32	263.15	344.27	440.5	255.48	133.81	785.21	325.98	723.29	419.22	366.61	260.44	549.65	426.86	490.18	617.86
Ccl5	125.7	201.33	422.79	146	267.39	154.8	114.02	1427.4	203.62	104.92	1211.31	174.77	389.56	1889.15	2006.08	348.11	3968.33	109.67	479.55	337.38	402.03	626.61	1894.47	332.77
Ccl6	245.87	446.88	566.95	434.94	424.28	404.1	412.37	1008.68	802.77	969.66	876.61	1170.81	369.63	44.6	1537.49	447.72	1425.08	653.59	611.6	444.58	2029	698.6	2066.69	991.49
Ccl7	483.04	657.52	897.83	764.71	818.95	873.47	743.5	1396.71	1493.6	1436.73	1491.83	1560.48	982.97	43.61	1324.72	987.99	1178.77	857.9	1080.72	712.91	2277.13	1026.1	1746.53	1549.03
Ccl8	648.27	1066	3955.1	1491.65	1556.01	1921.02	922.38	4871.17	3223.87	2693.23	4169.47	6253.52	1241.17	197.24	9721.37	1635.92	7567.2	562.5	2740.03	2026.93	9937.71	1750.04	13362.9	4980.83
Ccl9	1186.65	1690.94	2048.18	1949.05	1984.23	1732.65	1706.16	3356.66	3264.38	3255.9	4443.61	4222.22	1776.59	225.98	5362.2	1699.31	5420.78	2610.84	2228.34	1640.22	5568.76	2908.96	7118.61	3323.79
Ccnd3	207.13	172.24	199.3	176.63	204.24	202.67	200.72	254.4	228.14	254.68	188.07	230.06	222.87	289.42	200.1	203.23	213.08	191.92	181.57	213.08	241.85	251.45	278.21	211.14
Ccr1	369.2	403.82	381.19	380.83	386.78	303.38	324.3	634.51	447.76	438.29	615.22	792.72	425.8	43.61	919.45	432.62	846.45	563.38	517.77	333.44	615.61	554.62	536.55	852.35
Ccr2	809.55	918.2	1132.93	835.16	711.4	862.28	935.35	1307.62	1262.26	967.12	1459.95	1530.16	896.9	426.2	1866.77	937.69	1937.25	1196.64	847.03	768.81	1432.24	1180.21	5202.06	1096.58
Ccr3	20	20	20	20	20	20	20	38.61	20	20	20	20	20	20	27.86	20	93.83	20	20	20	20	23.32	79.49	20
Ccr4	20	20	20	20	20	20	20	20	20	20	20	20	20	90.2	20	20	20	20	20	20	20	20	20	20
Ccr5	326.51	416.62	564.05	379.8	372.97	352.5	291.53	823.58	440.3	310.53	1026.43	621.52	443.02	212.11	1167.68	552.35	1354.71	510.32	582.06	434.72	791.5	588.08	1567.68	699.59
Ccr6	20	20	20	20	20	20	30.04	20	20	20	20	20	20	773.1	20	73.45	41.05	20	20	20	20	70.97	46.37	20
Ccr7	22.14	30.26	78.37	60.24	39.47	46.01	325.67	177.19	62.9	45.69	181.7	62.42	47.11	9929.44	188.7	502.04	658.78	21.23	53.86	44.72	65.96	668.18	496.8	68.11
Ccr8	20	20	20	20	20	20	20	20	20	20	20	20	20	57.49	37.99	22.13	20	20	20	20	20	24.33	20	20
Ccr9	20	24.44	59.02	29.61	20	31.08	22.53	70.28	34.12	20	70.13	41.91	23.56	182.37	105.12	50.31	134.88	20	20	22.36	20	20.28	172.22	20
Ccrl2	623.76	805.32	659.83	587.06	741	558.9	636.31	2363.82	830.49	591.44	1845.66	1314.37	755.57	272.57	2826.74	675.09	3430.75	1017.98	1226.67	689.24	1517.04	1274.51	1837.06	1383.62
Cd14	1006.4	1175.39	1213.23	1327.27	1369.53	1353.42	1215.27	2816.19	1772.92	1297.11	2527.82	2114.23	1566.41	63.43	3818.38	1213.36	3704.43	1752.94	1767.03	1057.53	1827.99	2001.49	2062.28	2392.63
Cd160	20	20	20	20	20	20	20	20	20	20	20	20	20	44.6	29.13	20	20	20	20	20	20	20.28	20	20
Cd163	20	37.24	81.27	67.38	36.51	75.22	69.64	117.8	165.24	414.6	226.32	290.7	20	20	234.3	27.16	173.98	97.29	74.71	54.59	373.76	68.95	914.11	108
Cd164	1764.56	1644.39	1884.67	1861.25	1637.91	1653.07	1666.56	1890.66	1750.53	1868.25	1514.14	2218.56	1789.27	2125.05	2312.56	1723.45	1870.78	1817.51	1719.25	1859.22	2082.4	1621.27	1766.4	1800.06
Cd180	247.45	373.57	438.27	223.59	311.79	290.95	241.69	823.58	321.96	185.3	1071.06	260.38	395.91	1209.21	889.06	502.04	985.24	298.05	594.22	428.8	461.71	637.76	1028.93	434.93
Cd19	20	20	20	20	20	20	68.27	20	20	20	20	20	20	1283.55	20	116.71	76.24	20	20	20	20	120.66	79.49	20
Cd1d1	48.22	37.24	68.69	39.82	69.07	49.74	66.91	223.71	72.49	79.54	216.76	61.53	65.23	296.36	291.29	93.57	385.1	71.64	115.54	88.13	182.17	122.69	203.14	102.17
Cd1d2	20	20	20	20	20	20	20	20	20	20	20	20	20	26.76	26.6	20	41.05	20	20	20	20	20	20	20
Cd2	20	20	20	20	20	20	27.31	20	20	20	20	20	20	547.12	30.4	34.21	50.83	20	20	20	20	62.86	128.06	20
Cd200	49.02	65.17	64.82	62.28	65.12	57.82	50.52	132.64	62.9	63.46	121.13	90.06	48.02	160.57	258.36	56.34	263.9	84.02	125.1	58.53	144.48	70.97	156.77	84.65
Cd200r1	60.87	75.64	88.04	86.78	78.94	66.52	61.45	158.38	123.67	94.77	181.7	111.46	66.14	73.35	292.55	99.6	340.14	85.79	138.13	67.74	150.76	102.41	240.67	144.98
Cd207	20	20	20	20	20	20	20	20	20	20	20	20	20	64.43	20	20	20	20	20	20	20	22.31	44.16	28.22
Cd22	20	20	20	20	20	20	64.86	20	20	20	20	20	20	1325.18	45.59	127.77	89.92	20	20	20	20	154.12	161.18	20
Cd244	20	20	20	20	20	20	20	20	20	20	20	20	20	22.8	20	20	20	20	20	20	20	20	20	20
Cd247	20	20	24.19	20	24.67	20	36.19	68.3	20	20	98.82	20	20	1240.93	120.31	65.4	228.72	20	23.46	22.36	20	129.78	189.89	20
Cd27	20	20	20	20	20	20	24.58	29.7	20	20	20	20	20	545.14	39.26	24.15	107.52	20	25.19	20	20	54.75	125.86	20
Cd274	816.66	1035.74	1550.89	683.04	1155.41	578.79	585.11	4978.08	1010.66	379.07	3984.59	1426.73	1513.86	1818.78	5719.34	1547.38	5577.17	645.64	2884.24	1973.66	3772.18	2570.31	2824.04	2290.46
Cd276	280.65	303.74	320.24	302.21	286.14	289.71	289.48	339.53	267.59	350.3	223.14	343.31	295.34	20	236.83	264.6	273.68	265.33	316.22	295.95	301.52	256.52	183.26	282.17
Cd28	20	20	23.22	22.46	20	20	26.63	24.75	28.78	20	20	20.51	20	294.37	44.33	30.18	72.33	20	20	20	20	38.53	134.69	20
Cd33	80.64	75.64	55.15	71.47	75.98	52.22	73.05	63.35	70.36	93.92	82.88	118.6	38.96	23.79	100.05	66.4	95.79	140.62	96.43	41.43	87.94	78.07	112.61	147.9
Cd34	84.59	101.25	255.42	134.77	123.34	146.1	129.04	770.12	191.9	410.37	334.71	403.94	86.97	36.67	1523.55	158.96	1180.72	142.39	509.96	78.26	1033.35	210.9	781.63	190.71
Cd36	317.02	472.49	559.21	325.69	374.94	401.61	291.53	1654.08	520.25	339.3	1769.16	668.78	622.4	163.54	4635.25	696.22	3436.61	597.88	1740.97	591.24	2135.79	1228.88	1706.79	714.19
Cd37	92.5	116.38	124.81	127.62	123.34	121.85	262.17	298.94	148.19	127.77	372.96	198.85	117.78	3614.76	487.59	394.39	838.63	148.58	187.65	129.56	191.59	466.41	1130.5	212.12
Cd38	124.91	173.4	225.43	90.87	125.31	75.85	104.46	616.69	125.8	53.31	596.09	122.16	224.68	429.17	1144.88	231.4	1301.93	332.55	314.49	261.09	307.81	396.45	534.34	140.11
Cd3d	29.25	54.7	57.08	32.67	52.29	29.22	68.27	179.17	31.98	20	223.14	28.53	74.29	2120.09	333.08	161.98	471.12	30.96	51.26	47.35	62.82	240.3	432.77	62.27
Cd3e	22.14	54.7	46.44	27.57	38.48	32.33	75.78	152.44	27.72	20	181.7	35.67	64.32	2130	286.22	114.7	433.98	28.3	45.17	44.06	20	197.72	295.87	47.68
Cd3eap	30.83	23.28	27.09	25.52	21.71	23.62	28.67	35.64	29.85	29.61	20	29.43	29.9	30.73	20	33.2	41.05	31.84	34.75	29.6	20	46.64	61.82	33.08
Cd3g	46.64	87.28	94.81	49.01	58.21	32.95	74.42	340.52	47.97	20	312.39	45.48	106	2715.78	634.5	206.25	772.16	51.3	81.66	78.26	81.66	254.5	571.87	52.54
Cd4	20	20	24.19	20	20	20	34.14	30.69	20	20	20	23.18	20	870.24	73.45	61.37	129.02	20	26.93	20	20	88.21	220.8	26.27
Cd40	34.79	38.4	111.26	34.71	49.33	49.74	47.11	182.14	86.35	24.54	194.45	62.42	88.78	223.01	198.83	94.57	228.72	40.68	100.77	74.97	131.92	115.59	242.88	85.62
Cd40lg	20	20	20	20	20	20	20.48	20	20	20	20	20	20	304.29	20	32.2	54.74	20	20	20	20	48.67	72.86	20
Cd44	31.62	32.59	26.12	28.59	24.67	31.71	23.21	25.74	41.58	23.69	20	31.21	33.52	20	34.19	23.14	20	30.07	22.59	31.57	20	44.61	46.37	30.16
Cd46	20	20	20	20	20	20	20	20	20	20	20	20	20	20	20	20	20	20	20	20	20	20	20	20
Cd47	906	992.68	1177.44	982.18	951.17	1067.44	981.77	1436.31	1037.31	935.82	1169.87	1166.35	840.73	1980.34	1928.82	1092.63	1861.01	1081.66	1140.67	1033.85	1278.33	1187.31	1558.85	1130.63
Cd48	99.61	144.31	199.3	111.29	138.14	126.2	124.26	346.46	153.52	118.46	299.64	177.45	165.79	625.42	538.25	202.23	619.69	200.77	159.85	147.98	342.35	230.16	761.76	236.44
Cd5	20	20	20.32	20	20	20	25.94	34.65	20	20	20	20	20	789.95	63.32	56.34	74.28	20	20	20	20	58.81	83.9	20
Cd53	45.85	55.86	50.31	45.94	55.25	44.14	77.15	98	50.11	34.69	108.38	70.44	34.43	578.84	149.44	68.41	156.39	59.26	53.86	43.41	20	133.84	227.42	74.92
Cd55	20	20	39.67	28.59	26.64	20	38.92	125.71	59.7	102.38	20	57.07	20	724.54	165.91	86.52	170.07	20	46.91	26.31	169.61	78.07	194.3	62.27
Cd59b	20	20	20	20	20	20	20	20	20	20	20	20	20	20	20	20	20	20	20	20	20	20	20	20
Cd6	20	20	28.06	20	20	20	37.55	71.27	20	20	146.63	20	20	888.08	94.98	64.39	166.16	20	20	20	20	117.62	223.01	20
Cd63	9503.49	9214.62	9677.81	10932.6	10837.8	9973.77	9765.86	8062.53	10635.4	11328	8201.87	10863.6	10881.5	308.25	9936.66	10230	7735.31	11503.8	9920.24	10982.4	10675.8	8784.67	6102.93	10794.5
Cd68	1027.75	1203.32	1296.44	1098.57	1349.79	1092.93	818.6	2392.53	1263.32	1108.43	2754.15	1630.93	1161.44	228.96	3896.9	1186.19	3651.65	1287.73	1831.32	1220.63	1790.3	1639.52	2249.96	1910.01
Cd69	190.53	272.32	305.73	213.38	236.81	253.03	331.81	541.46	291.04	132.84	682.16	290.7	315.27	3190.54	576.24	451.74	1084.94	280.36	371.82	232.81	395.75	647.9	1404.29	401.85
Cd7	20	20	32.89	20	20.72	20	27.99	77.21	27.72	20	70.13	20	21.74	338.98	81.05	33.2	238.49	20	20	25.65	20	54.75	256.13	21.41
Cd70	20	20	20	20	20	20	20	20	20	20	20	20	20	20	20	20	20	20	20	20	20	20	20	20
Cd74	8493.92	11300.1	22277.4	6585.32	9977.41	7140.73	5642.82	35744.4	6536.23	2789.68	37952.4	9809.64	14803.4	38359.9	47911.5	17013.2	69461.4	5853.17	15285.6	14379.9	20855.4	16841.3	74098.5	10003.5
Cd79a	20	20	20	20	20	20	20	20	20	20	20	20	20	45.59	20	20	20	20	20	20	20	20	20	20
Cd79b	20	20	20	20	20	20	147.47	22.77	20	20	20	20	20	2814.89	36.73	288.75	183.76	20	20	20	20	142.96	79.49	20
Cd80	110.68	121.03	138.35	156.21	98.67	134.29	127.67	306.86	183.37	184.46	277.33	282.67	139.52	115.97	363.47	99.6	400.74	105.25	125.97	94.7	166.47	206.84	395.23	204.33
Cd81	1917.14	1915.54	2219.42	2136.91	2273.33	2072.09	1955.36	2226.23	2000	2084.86	2696.77	2236.39	2144.41	1232.01	2635.51	2099.73	2635.13	2383.54	2238.76	2024.3	2726.27	2242.81	2746.76	2339.11
Cd83	303.58	551.62	638.54	556.43	539.72	731.73	786.51	1337.32	803.84	573.67	1772.34	980.87	758.29	5176.83	1570.41	1093.63	2164.01	557.19	688.92	393.28	1234.36	1008.86	4736.17	643.16
Cd84	199.22	217.62	266.06	245.04	345.34	228.16	219.16	614.71	279.32	245.38	726.79	362.92	260.01	921.78	1041.03	313.9	1163.13	374.11	464.78	242.02	452.29	473.5	876.58	607.16
Cd86	214.25	274.65	385.06	229.72	252.59	278.52	256.03	806.75	316.63	253.84	1357.95	387.89	372.35	1162.63	921.98	409.48	1266.74	202.53	501.27	311.08	521.38	555.63	1881.22	404.77
Cd8a	20	43.06	38.7	20	22.69	20	21.85	173.23	20	20	153.01	20	69.76	489.63	217.83	56.34	279.54	20	37.36	29.6	20	78.07	165.6	24.33
Cd8b1	20	20	20	20	20	20	21.85	57.41	20	20	20	20	22.65	356.82	92.45	21.13	103.61	20	20	20	20	59.82	130.27	20
Cd9	3145.69	3151.45	3284.63	3512.17	3691.21	3096.02	3021.79	2801.34	3428.56	3032.52	2059.23	3289.5	3589.42	338.98	3086.37	3171.23	2617.53	3061.02	3508.01	3419.21	3005.81	2276.27	967.11	3110.7
Cd96	20	20	20	20	20	20	20	20	20	20	20	20	20	173.45	20	20	20	20	20	20	20	20	20	20
Cd97	189.74	232.75	303.79	229.72	204.24	232.51	189.8	700.83	286.78	308.84	1007.3	461.01	255.48	1513.5	996.71	320.95	1272.6	340.51	366.61	290.69	741.25	609.37	3157.45	399.91
Cd99	162.07	180.38	177.05	199.09	199.31	172.21	189.12	285.08	250.53	258.07	621.6	274.64	156.73	238.87	462.26	250.52	541.49	265.33	267.57	185.46	342.35	357.92	1070.88	360.01
Cdh1	20	39.57	38.7	65.34	42.43	26.73	29.36	37.62	54.37	48.23	20	106.11	33.52	22.8	60.79	34.21	86.01	52.18	52.99	35.51	20	42.58	81.7	121.63
Cdh5	33.2	57.02	74.5	55.13	34.53	52.84	59.4	195.01	53.3	63.46	172.13	127.51	41.67	20	591.44	65.4	435.93	63.68	182.44	34.2	191.59	107.48	267.17	55.46
Cdk1	20	20	20	20	22.69	20	20	20.79	20	20	20	20	20	20	25.33	20	20	20	20	20	20	20	20	20
Cdkn1a	914.69	1074.15	1210.33	1132.27	1262.96	1299.33	1070.53	2209.4	1512.79	1297.96	1941.29	1624.68	1332.67	239.86	2031.41	1199.27	2515.88	941.92	1508.15	1100.93	1394.55	1555.37	2009.29	1566.54
Ceacam1	20	20	23.22	22.46	20	20	20	32.67	26.65	27.92	20	30.32	20	36.67	59.52	21.13	72.33	37.15	26.06	20	81.66	33.46	46.37	27.24
Cebpb	1559.01	1572.23	1693.11	1991.93	1914.18	1803.52	1865.92	2593.47	2310.23	1817.48	2738.21	2583.27	1986.77	449.99	3475.17	2000.13	3315.41	2484.37	2343.01	1882.9	2069.83	2417.2	2574.53	2758.48
Cfb	191.32	183.87	490.52	238.91	235.82	232.51	189.8	907.71	393.39	275.84	570.59	576.04	279.04	185.35	1194.27	369.24	1301.93	260.91	447.41	396.57	788.36	416.72	1066.47	445.64
Cfd	20	24.44	20	20	20	20	20	40.58	20	20	20	22.29	20	20	113.98	23.14	115.34	364.39	59.07	20	160.18	34.47	189.89	20
Cfh	657.76	764.59	1131.96	1304.81	1019.25	1018.95	677.96	972.06	1091.68	989.97	803.29	1114.63	839.83	26.76	1195.54	683.14	1110.35	2556.01	1034.68	1112.11	1655.24	845.62	1603.01	908.79
Cfi	20	20	20	20	20	20	20	20	20	20	20	20	20	20	20	20	20	20	20	20	20	20	20	20
Cfp	539.96	620.28	908.47	687.12	642.34	744.78	524.34	1295.75	833.69	663.36	1402.57	1072.72	668.6	158.59	1898.43	604.67	1776.95	533.31	883.52	609	1341.15	960.19	1547.81	1076.15
Chil3	20	25.6	29.02	66.36	27.63	23	174.78	27.72	77.82	80.38	76.5	99.87	20	20	53.19	24.15	56.69	398.88	100.77	40.12	20	51.71	132.48	117.73
Chit1	20	20	20	20	20	20	20	20	20	20	20	20	20	20	20	20	20	20	20	20	20	20	20	20
Chuk	829.31	759.93	800.11	807.59	821.91	722.4	834.3	781.01	705.76	848.67	921.24	867.63	844.36	990.17	848.53	775.7	776.07	726.12	733.22	845.76	885.73	863.87	887.62	884.46
Ciita	22.93	46.55	79.33	20	39.47	23	37.55	134.62	40.51	20	102.01	51.72	33.52	466.84	182.37	84.51	261.95	20.34	66.02	68.4	97.37	106.46	463.68	34.06
Cklf	49.81	30.26	48.37	56.15	49.33	47.87	45.06	53.45	57.57	64.31	82.88	44.59	38.05	72.35	77.25	51.31	82.1	62.79	46.91	36.83	20	52.72	83.9	60.33
Clec4a2	132.03	138.49	168.34	140.9	131.23	165.99	100.36	214.8	184.43	159.92	216.76	197.96	160.36	23.79	435.66	173.05	301.05	240.57	178.09	128.25	232.42	179.47	218.59	221.85
Clec4n	197.64	239.73	318.3	329.78	365.08	298.41	233.5	942.36	538.38	514.45	1147.56	641.14	338.83	95.15	1377.91	394.39	1536.51	167.16	767.1	372.9	976.81	647.9	836.83	1052.79
Clec5a	385.01	429.43	510.83	412.48	529.85	479.32	413.74	703.8	551.17	346.07	873.42	448.53	483.78	37.66	838.4	566.44	909	506.78	683.7	447.21	402.03	503.92	269.38	829.98
Clec7a	411.1	491.11	562.11	621.78	479.53	374.26	349.56	1510.55	730.28	475.52	847.92	1370.55	661.35	247.79	2050.4	599.64	2248.07	354.66	1019.91	520.21	1303.46	910.51	911.91	1679.41
Clu	646.69	835.58	1036.18	1073.05	783.43	967.97	538	958.2	724.94	652.36	408.02	820.37	1139.7	371.68	943.51	715.34	633.37	1623.82	837.47	905.61	1042.77	608.36	317.95	525.42
Cma1	77.48	158.27	283.47	172.55	206.22	161.02	91.49	83.15	166.31	113.38	156.2	153.37	94.22	61.45	348.28	229.39	846.45	23.88	155.51	119.7	235.57	127.75	591.75	150.82
Cmah	20	20	41.6	24.5	20.72	20	85.34	82.16	46.91	61.77	108.38	74.9	20	1944.66	145.64	135.82	244.36	24.76	41.7	20	216.72	206.84	362.11	74.92
Cmklr1	134.4	148.96	225.43	127.62	141.1	144.85	91.49	396.94	178.04	129.46	643.91	263.94	163.98	55.5	607.9	147.9	701.79	244.1	278	179.54	342.35	242.33	737.47	231.58
Cmpk2	433.23	403.82	493.42	336.92	462.76	345.66	245.1	756.26	394.46	219.99	634.35	303.18	511.87	237.88	559.78	499.03	346.01	368.81	657.64	542.58	804.06	580.98	415.11	468.99
Col1a1	6189.4	5349.79	6636.02	6503.64	4674.94	6407.14	5407.96	9419.65	7570.34	12662.3	9088.04	9360.22	6290.09	126.87	8693	4424.83	11287.3	6190.14	6109.91	5773.66	12563.5	7784.94	20379.9	6772.13
Col3a1	5475.51	5686.11	9483.34	8992.79	6914.73	7933.38	5920.69	15928.1	11437.1	19208.8	11408.7	14132.6	6310.93	135.79	19084.3	5756.91	19904.2	8663.89	8482.46	6954.83	21116.1	7071.13	18302.2	9522.82
Col4a1	84.59	126.85	208.98	122.52	75.98	152.94	126.99	452.37	164.18	276.68	736.35	357.57	121.4	60.46	1156.28	154.94	852.31	245.87	356.19	93.39	734.96	325.47	1156.99	273.42
Colec12	835.64	778.55	913.31	1143.5	1171.2	978.54	788.56	1040.36	1256.93	1047.51	867.05	990.68	1147.85	22.8	1443.77	840.09	1110.35	1507.96	1030.34	1125.27	1316.02	867.92	706.56	1054.74
Cr2	20	20	20	20	20	20	35.5	22.77	20	20	20	20	20	299.33	20	58.35	20	20	20	20	20	40.56	46.37	20
Creb1	119.38	133.83	120.94	110.27	117.42	121.23	139.28	135.61	134.33	134.53	146.63	131.97	125.02	269.6	149.44	124.76	168.12	120.28	121.62	120.35	160.18	163.24	280.42	151.79
Creb5	74.31	64.01	100.62	82.7	71.04	100.71	60.08	165.31	90.62	60.08	245.45	62.42	86.97	20	153.24	72.44	121.2	52.18	89.48	82.87	113.07	83.14	117.02	65.19
Crebbp	667.24	713.38	733.36	712.64	666.02	635.99	688.88	782	730.28	682.83	914.86	699.99	679.47	1622.53	829.53	699.24	867.95	663.32	743.65	735.93	643.88	830.41	958.27	690.84
Crp	20	20	20	20	20	20	20	20	20	20	20	20	20	20	20	20	20	20	20	20	20	20	20	20
Csf1	2899.82	3081.63	3375.57	2789.32	2532.83	3518.14	2527.49	3131.96	2965.88	2896.3	3060.16	2653.71	2962.49	112	2574.72	2624.92	1847.33	2691.33	2693.99	3179.16	3153.43	2313.78	1424.16	2477.28
Csf1r	604	740.15	795.28	609.52	673.91	688.21	533.22	1259.12	766.52	605.83	1510.96	925.59	557.17	129.84	1595.74	563.42	2128.82	859.67	905.24	560.33	926.56	877.05	2389.06	970.09
Csf2	41.11	45.39	60.95	61.26	84.86	52.84	79.88	45.53	70.36	66	92.44	53.5	57.08	20	25.33	65.4	91.88	20.34	46.04	20	62.82	49.68	125.86	57.41
Csf2rb	197.64	221.11	300.89	258.31	224.97	233.76	178.19	647.38	377.4	302.91	994.55	551.96	220.15	152.64	1028.37	263.6	1268.69	206.07	463.04	228.87	505.68	502.91	1318.18	508.88
Csf3	51.39	20	51.28	78.62	33.55	74.6	66.23	28.71	67.16	80.38	20	66.88	45.3	20	45.59	36.22	20	54.83	38.22	23.02	20	46.64	105.98	36.97
Csf3r	132.03	105.9	90.94	101.08	74	62.17	92.17	149.47	78.89	86.31	191.26	241.65	85.16	20	298.89	93.57	387.06	146.82	141.61	95.36	169.61	181.49	315.74	234.49
Cspg4	20	20	22.25	28.59	24.67	20	20	20.79	30.92	33	20	31.21	20	20	34.19	20.12	20	25.65	23.46	20.39	20	24.33	66.24	50.6
Ctla4	34.79	58.19	113.2	58.2	77.95	49.74	86.71	186.1	41.58	32.15	309.2	50.83	80.63	2155.77	449.59	226.37	719.38	47.76	80.79	51.96	20	253.48	514.47	81.73
Ctsg	20	20	20	20	20	20	20	20	20	20	20	20	20	20	20	20	56.69	23	20	20	20	20	20	20
Ctsh	480.67	579.55	825.27	462.5	474.6	480.57	431.49	1431.36	587.42	492.45	1542.83	727.63	622.4	1103.16	2145.39	723.39	2539.34	695.16	797.51	587.3	1140.14	798.98	2071.11	760.89
Ctsl	2305.31	2395.01	2234.9	2804.63	2928.5	2376.72	2429.18	3380.42	2907.24	2961.45	3927.21	2972.05	2716.07	110.02	5986.57	2622.91	4681.85	2368.51	3217.84	2746.42	3275.93	3185.76	2755.59	3461.96
Ctss	3049.24	4135.99	5864.93	3476.44	4819	3424.89	2931.67	10634.2	4138.58	2458.85	6346.65	4535.21	4836.93	1760.3	17736.8	4947	18920.9	6030.94	6986.47	4735.2	6328.85	5550.24	5723.15	7534.97
Ctsw	40.32	54.7	46.44	38.8	40.45	29.84	45.06	173.23	68.23	39.77	245.45	57.07	56.17	767.16	258.36	97.59	469.16	21.23	57.34	49.33	20	159.19	589.54	65.19
Cx3cl1	123.33	167.58	188.66	142.94	162.8	155.42	101.04	287.06	149.25	127.77	264.58	125.73	204.75	20	269.76	137.84	216.99	189.27	238.04	188.09	263.83	119.64	128.06	106.06
Cx3cr1	320.97	387.53	374.42	315.48	366.06	428.97	295.62	313.79	342.22	273.3	500.46	291.59	352.42	25.77	215.3	232.41	303	857.9	433.51	182.17	210.44	314.32	245.09	428.12
Cxcl1	2649.21	3776.39	4173.75	4933.37	4971.93	5476.47	4753.21	5300.78	6136.45	6373.88	5116.21	4669.85	3834.03	67.4	4040.01	3638.06	4091.49	4960.78	4156.96	2568.85	3860.13	3706.92	4239.37	3378.28
Cxcl10	671.99	1018.29	1752.13	658.53	996.56	992.22	657.48	5691.78	1468.01	508.52	4453.17	976.42	2100.02	438.09	3503.03	1617.81	3942.92	775.65	3137.92	1863.83	3929.23	1979.19	2353.73	1610.33
Cxcl11	99.61	132.67	248.65	130.69	134.19	131.18	135.86	548.39	213.22	82.07	312.39	211.33	247.33	61.45	354.61	236.43	351.87	83.14	308.41	203.88	223	230.16	110.4	290.93
Cxcl12	68.78	76.81	423.76	212.36	164.78	207.64	79.2	977.01	352.88	567.75	965.86	795.4	64.32	90.2	1964.28	200.21	2138.6	92.87	602.04	258.46	1564.15	358.93	1700.16	262.71
Cxcl13	20	20	33.86	20	20	20	25.26	20	20	92.23	20	60.64	20	169.49	58.26	25.15	44.96	30.96	26.06	26.96	100.51	55.77	46.37	20
Cxcl14	499.64	409.64	594.04	571.75	380.86	604.9	364.58	384.07	614.07	819.9	1539.64	916.67	405.87	20	729.48	456.77	723.29	474.06	437.85	377.5	386.33	395.43	390.82	360.99
Cxcl15	20	20	20	20	20	20	20	20	20	20	20	20.51	20	20	20	20	20	20	20	20	20	20	20	20
Cxcl16	1194.56	1340.65	1564.43	1010.77	1317.23	1166.29	1000.89	2586.54	1079.95	778.44	2024.17	1091.45	1486.68	249.77	3010.38	1266.68	3198.12	1186.91	1794.83	1258.77	1265.77	1349.54	830.21	1560.7
Cxcl2	1098.11	1348.79	997.48	1268.06	1427.74	1394.45	1428.28	2824.11	2115.13	2020.55	3251.42	2767.85	1064.5	86.23	3513.17	1265.68	3211.81	1903.3	1962.5	987.82	2230.02	1979.19	2874.82	2681.61
Cxcl3	243.5	218.79	85.14	223.59	216.09	154.18	302.45	294.98	477.61	527.14	168.95	779.35	190.25	20	473.66	179.09	342.1	221.11	344.02	140.74	386.33	359.94	154.56	695.7
Cxcl5	1077.55	839.07	1112.61	1586.6	1244.22	1307.41	1283.54	1135.39	1475.48	1374.96	745.91	1270.68	1057.26	20	1144.88	1255.61	779.98	1410.67	1187.58	935.2	1218.66	980.47	631.49	1149.12
Cxcl9	508.34	654.03	1771.48	522.74	716.34	524.08	442.41	2703.35	780.38	205.61	1989.11	693.75	1425.08	504.5	3031.91	1297.87	4087.58	474.94	1261.42	1340.98	1642.67	1092	1565.48	682.08
Cxcr1	20	20	20	20	20	20	20	20	20	20	20	20	20	20	20	20	20	20	20	20	20	20	20	20
Cxcr2	76.69	72.15	27.09	46.97	43.41	26.73	87.39	51.47	57.57	81.23	20	169.42	33.52	20	145.64	51.31	78.19	109.67	78.19	36.17	125.63	83.14	48.58	166.38
Cxcr3	20	20	24.19	20	20	20	20.48	51.47	20	22	79.69	24.08	20	255.72	81.05	37.23	113.38	20	20	23.02	20	77.06	333.41	28.22
Cxcr4	308.32	375.89	353.13	401.24	417.37	377.37	633.58	860.2	329.42	282.61	576.97	509.16	329.77	5076.72	1072.69	721.37	1495.45	349.35	430.03	251.89	282.68	789.85	894.24	544.88
Cxcr5	20	20	20	20	20	20	64.86	20	20	20	20	20	20	788.96	20	113.69	52.78	20	20	20	20	84.16	52.99	20
Cxcr6	52.18	72.15	47.41	40.84	45.39	27.98	25.26	280.13	24.52	40.61	306.02	24.97	72.48	135.79	548.38	60.37	717.43	37.15	66.02	51.96	62.82	115.59	454.85	72.98
Cybb	652.22	802.99	1233.55	545.2	894.93	652.77	490.2	3094.35	676.97	343.53	2138.93	861.39	1058.16	1141.82	3794.32	1035.28	5229.2	969.34	1728.81	1102.91	1642.67	1481.35	1943.05	1092.69
Cyfip2	79.85	96.59	124.81	71.47	62.16	65.28	164.54	251.43	71.43	41.46	357.02	73.12	134.08	2861.48	314.08	276.68	578.63	93.75	125.97	95.36	100.51	330.54	591.75	71.03
Cyld	212.66	216.46	220.59	229.72	212.14	193.97	217.11	241.53	234.54	195.46	283.7	221.14	220.15	368.71	221.63	256.56	332.32	154.78	251.07	241.36	332.93	318.37	315.74	267.58
Ddx58	606.37	645.88	694.66	521.72	586.09	580.04	510	803.78	543.71	483.99	714.04	566.23	704.84	1032.79	777.61	606.68	602.09	589.03	694.13	685.29	851.18	720.9	571.87	540.02
Ddx60	144.68	165.25	186.73	128.64	134.19	151.69	123.58	270.24	154.58	93.07	363.39	162.29	105.09	254.73	296.35	174.06	228.72	144.16	202.42	195.98	398.89	292.01	518.88	202.39
Defb1	20	20	20	20	20	20	20	20	20	20	20	20	20	20	20	20	20	20	20	20	20	20	20	20
Dll4	20	20	20	20	20	20	20	41.57	20	24.54	20	29.43	20	20	63.32	20	91.88	23	38.22	20	65.96	25.35	117.02	20
Dmbt1	20	118.7	20	20	20	20	20	20	20	20	20	20	20	20	20	20	20	20	20	20	20	20	20	20
Dock9	237.17	205.98	205.11	190.92	202.27	189.62	236.91	175.21	213.22	232.69	350.64	230.06	193.88	169.49	322.95	222.35	381.19	215.8	244.99	195.33	314.09	282.89	501.22	233.52
Dpp4	20	20	41.6	32.67	23.68	20	40.28	117.8	41.58	62.61	124.32	61.53	20	569.92	179.84	60.37	330.37	24.76	46.91	28.94	153.9	100.38	589.54	62.27
Dusp4	729.7	801.83	463.43	707.54	864.34	648.42	782.42	949.29	894.45	984.89	1157.12	891.7	964.85	1093.25	1165.15	968.88	1139.67	423.64	707.16	850.36	555.93	947.01	600.58	739.49
Dusp6	2218.35	2511.39	3065.98	3217.11	3379.41	2721.76	2591.67	2851.83	3184.43	2302.31	3455.43	2431.68	2739.63	466.84	3110.43	2884.49	2533.48	3367.92	3209.16	3311.35	3118.88	2665.62	2411.14	2809.07
Ebi3	28.46	40.73	57.08	24.5	38.48	37.92	28.67	107.9	25.59	20	102.01	36.56	56.17	75.33	113.98	54.33	148.57	30.96	64.29	42.09	20	62.86	121.44	44.76
Ecsit	51.39	61.68	62.89	55.13	43.41	67.76	57.35	49.49	57.57	61.77	20	73.12	55.26	72.35	53.19	56.34	74.28	71.64	67.76	60.51	20	69.96	66.24	59.35
Egfr	89.33	66.33	97.72	126.6	109.52	81.44	109.92	131.65	114.07	177.69	168.95	153.37	98.75	20	122.85	91.56	177.89	130.01	110.33	81.55	191.59	173.38	280.42	129.41
Egr1	3944.17	5065.83	5383.12	6017.65	5324.18	5630.65	4908.87	5744.24	5154.57	4621.55	5718.68	5039.91	5412.21	743.37	5567.37	4989.26	5057.18	5991.14	5434.89	5649.36	6127.84	5305.88	6136.05	4142.09
Egr2	75.1	105.9	140.29	175.61	135.18	197.08	89.44	219.75	204.69	191.22	248.64	173.88	182.1	87.22	224.16	137.84	181.8	169.81	197.21	165.73	204.16	213.94	468.1	177.09
Egr3	239.54	386.37	451.82	555.41	459.8	776.49	361.85	502.86	682.3	417.99	510.03	355.79	480.16	499.54	386.27	463.81	267.81	459.02	480.42	435.38	342.35	486.69	569.67	261.74
Elane	20	20	20	20	20	20	20	20	20	20	20	20	20	20	20	20	20	52.18	20	20	20	20	20	20
Elk1	20	20	20	20	20	20	20	20	21.32	20.31	20	23.18	20	27.75	20	20	20	20	20	20	20	23.32	20	20
Emr1	422.17	558.6	790.44	496.2	617.67	533.41	397.35	1395.72	620.47	461.14	994.55	798.08	578	63.43	2080.8	531.22	2048.68	768.57	812.28	587.3	1020.78	744.22	1368.96	749.22
Eng	55.34	64.01	101.59	66.36	52.29	70.87	53.25	262.32	85.29	82.92	149.82	137.32	75.19	30.73	505.32	86.52	435.93	83.14	218.06	71.69	238.71	137.89	351.07	107.03
Entpd1	260.1	308.4	383.13	247.08	296.01	208.89	212.33	770.12	232.41	288.53	816.04	436.04	299.87	150.66	916.92	279.7	979.38	296.28	470.86	300.55	433.44	486.69	699.94	407.69
Eomes	23.72	20	28.06	28.59	24.67	20	20	55.43	30.92	20	20	32.1	28.99	262.66	56.99	30.18	105.56	20	21.72	26.31	20	49.68	163.39	31.14
Ep300	427.7	425.93	457.62	485.99	421.32	364.93	427.39	446.43	431.77	399.37	557.84	434.26	433.05	646.24	533.18	465.82	559.08	449.29	463.91	492.59	496.26	499.87	666.82	468.99
Epcam	25.3	30.26	31.93	20	20	21.76	30.04	20	30.92	31.31	20	73.12	20	40.64	20	33.2	46.92	25.65	47.78	20	75.38	25.35	141.31	24.33
Epsti1	20	20	20	20	20	20	20	20	20	20	20	20	20	20	20	20	20	20	20	20	20	20	20	20
Erbb2	80.64	73.32	64.82	79.64	81.9	77.71	76.47	71.27	86.35	90.54	76.5	98.98	60.7	20	49.39	86.52	20	99.94	82.53	86.15	113.07	79.09	86.11	70.06
Ets1	637.2	676.14	764.32	689.16	673.91	680.75	1020.69	900.79	730.28	683.67	1096.56	798.97	709.37	10331.9	1281.66	1200.28	1773.04	621.76	845.29	739.22	697.27	1445.86	1757.57	683.05
Ewsr1	1293.38	1188.2	1217.1	1213.94	1228.43	1247.11	1251.46	1125.49	1163.11	1171.89	1310.13	1226.09	1141.51	1779.13	1123.35	1173.11	1084.94	1027.71	1135.45	1156.84	1287.76	1271.47	1349.09	1047.93
F12	20	20	20	20	20	20	20	20	20	20	20	20	20	20	20	20	20	20	20	20	20	20	20	20
F13a1	135.98	183.87	312.5	237.89	193.39	205.78	218.48	451.38	493.6	729.36	494.09	527.89	96.94	20	996.71	130.79	576.68	658.02	274.52	136.14	1089.88	279.84	1064.26	472.88
F2rl1	33.2	31.42	31.93	34.71	46.37	35.44	32.77	37.62	55.44	44.84	20	58.85	47.11	45.59	20	33.2	20	20	41.7	29.6	20	48.67	20	51.57
Fadd	20	27.93	22.25	22.46	24.67	24.25	24.58	24.75	21.32	27.08	20	27.64	27.18	30.73	20	20	41.05	20	20	20	20	25.35	61.82	20
Fap	20	20	43.54	24.5	20	31.08	20	96.02	26.65	69.38	82.88	44.59	20	20	176.04	20	209.17	20	43.44	20	188.45	43.6	238.46	36
Fas	324.14	340.98	325.08	307.31	257.53	347.52	283.34	363.28	301.7	378.22	404.83	305.85	360.57	225.98	410.33	339.06	390.97	381.19	301.46	346.59	439.72	361.97	359.9	315.25
Fasl	20	20	20	20	20	20	20	47.51	20	20	20	20	20	92.18	40.53	20	101.65	20	20	20.39	20	28.39	143.52	20
Fcer1a	20	32.59	56.11	39.82	50.32	36.06	26.63	21.78	38.38	24.54	20	41.02	21.74	20	64.59	48.29	130.97	20	34.75	23.68	20	27.38	20	31.14
Fcer1g	762.9	949.63	1057.47	706.52	847.57	768.41	634.94	1924.32	998.93	710.75	1915.79	1114.63	1057.26	177.42	2738.09	906.5	2861.89	987.03	1193.66	898.37	1287.76	1142.7	1987.21	1301.88
Fcer2a	20	20	20	20	20	20	20	20	20	20	20	20	20	310.23	20	34.21	20	20	20	20	20	20	20	20
Fcgr1	625.34	818.12	871.71	603.4	633.46	613.61	502.49	1604.59	842.22	478.06	1134.81	1140.49	838.92	44.6	2013.68	820.98	1554.1	752.65	1156.3	831.95	954.82	1031.16	920.74	917.55
Fcgr2b	1717.92	2069.16	2933.43	2559.6	2599.93	2055.93	1866.6	3737.77	2922.17	2651.76	3095.23	4119.67	2137.16	931.69	5872.59	2232.54	5663.18	2521.51	2757.41	1699.41	3241.38	2508.46	3762.44	4313.34
Fcgr3	343.11	420.12	513.74	421.66	468.68	351.88	341.37	985.92	515.99	376.53	573.78	749.92	452.07	37.66	1353.85	418.54	1501.32	570.46	671.54	436.03	665.86	519.13	552	730.73
Fcgr4	843.54	1140.48	1738.58	614.63	981.76	591.23	574.18	3503.17	964.82	335.91	1893.48	1338.45	1718.61	69.38	4794.83	1322.02	5225.29	1277.12	2194.46	1508.03	2016.44	1393.14	2018.12	1221.12
Fez1	20	20	20	20	20	20	20	20	20	20	20	20	20	20	20	20	20	20	20	20	20	20	20	20
Flt3	20	20	20.32	22.46	20	26.11	26.63	30.69	20	22.85	20	35.67	20	115.97	54.46	26.16	43.01	23.88	20	20	20	25.35	83.9	21.41
Flt3l	26.09	32.59	31.93	25.52	33.55	36.06	25.94	45.53	28.78	26.23	20	32.99	25.37	220.04	73.45	29.18	74.28	42.45	38.22	30.91	20	54.75	123.65	41.84
Fn1	10363.6	11275.6	11705.7	14579.6	12670.1	11993.6	11276.8	9869.05	15194	15005.2	13656	14863.8	11556.5	108.04	8888.03	10494.6	9707.75	12493.5	11171.2	12229.3	12560.3	12248.2	12168.3	12317.3
Fos	10810.3	12229.9	11429	13734.2	13978.4	11151.9	13150.9	11551.8	11488.2	11647.8	16355.9	13767	10680.4	2539.35	14720.1	10863.9	16023.9	14687.8	13140.7	14931.7	16816.2	13559.3	21238.8	13421.7
Foxj1	20	20	20	20	20	20	20	20	20	20	20	20	20	20	20	20	20	20	20	20	20	20	20	20
Foxp3	20	20	20	20	20	20	20	20	20	20	20	20	20	230.94	36.73	30.18	41.05	20	20	20	20	39.54	61.82	20
Fpr2	219.78	265.34	387	240.95	275.29	190.86	230.76	972.06	385.93	255.53	752.29	531.46	450.26	58.48	1648.93	446.71	1739.81	487.32	655.04	476.15	879.44	669.19	523.3	685
Fut7	20	20	20	20	20	20	20	20	20	20	20	20	20	21.81	30.4	20	20	20	20	20	20	20	55.2	20
Fyn	377.89	444.55	467.3	403.29	402.57	394.15	405.55	578.09	475.48	405.3	704.47	478.85	418.55	1806.88	699.09	532.23	875.77	336.97	488.24	451.16	511.96	620.52	1086.34	399.91
Gata3	20	20	20	20	20	20	21.16	34.65	20	20	20	36.56	20	314.2	36.73	37.23	129.02	20	31.27	20	20	54.75	209.76	20.43
Gbp2b	4990.1	5182.21	8418.13	4373.88	4861.42	4676.35	3481.96	16291.4	4174.83	2282.01	8096.68	4075.09	7162.53	894.03	13769	6753.96	10597.2	4629.11	10056.6	11047.5	14096.2	5777.36	3914.79	4697.68
Gbp5	668.83	700.58	1209.36	582.98	667.99	640.34	510	3256.69	672.71	303.76	2422.63	725.85	1062.69	580.82	2334.09	1037.29	2797.38	660.67	1620.22	1553.41	2126.37	1261.33	1426.37	842.62
Gfi1	20	20	20	20	20	20	20	20.79	20	20	20	20	20	60.46	20	20	20	20	20	20	20	20.28	57.41	20
Glycam1	20	20	20	20	20	20	20	20	20	20	20	20	20	83.26	20	20	20	20	20	20	20	20	20	20
Gpi1	4171.07	4280.3	4373.06	4523.96	4961.08	4070.83	3955.77	3628.88	4489.33	3789.81	3659.44	4268.59	4174.67	2040.8	3961.49	4436.91	3518.72	4438.96	3845.08	4747.04	3530.34	3574.1	2296.33	4191.72
Gpr183	87.75	110.56	114.16	167.44	120.38	151.07	171.37	108.89	153.52	103.23	162.57	141.78	96.03	1004.04	132.98	163.99	205.26	107.02	86.01	56.56	87.94	173.38	258.34	160.55
Gpr44	20	20	20	20	20	20	20	20	20	20	20	20	20	20	20	20	20	20	20	20	20	20	20	20
Gtf3c1	190.53	188.53	208.98	192.97	187.47	178.43	199.36	187.09	204.69	210.69	264.58	214.9	187.53	270.59	177.3	163.99	166.16	187.5	182.44	180.86	169.61	226.11	253.92	185.84
Gzma	49.81	54.7	103.52	72.49	76.96	53.47	51.89	338.54	163.11	67.69	331.52	175.67	93.31	1447.09	566.11	130.79	869.9	41.57	169.41	147.98	191.59	303.16	1296.1	193.63
Gzmb	49.02	81.46	119	46.97	90.78	37.3	36.19	343.49	86.35	30.46	248.64	57.96	122.3	202.2	751.01	124.76	797.58	29.19	160.72	151.26	119.35	189.6	353.28	100.22
Gzmk	20	20	21.28	20	20	20	20	52.46	20	20	20	20	26.27	114.97	62.06	20	107.52	20	20	20	20	53.74	83.9	20
Gzmm	20	20	20	20	20	20	20	20	20	20	20	20	20	28.74	20	20	20	23.88	20	20	20	20	46.37	20
H2-Aa	3712.53	5137.98	11930.1	3408.03	5562.96	3322.93	3367.26	21164.5	3824.08	1916.48	12205.6	6196.45	6686.9	23471.7	30374.8	9007.63	40428.1	2880.59	8256.58	7444.13	14234.4	8448.05	26838.3	6449.09
H2-Ab1	1060.95	1618.79	3634.86	1012.81	1692.17	934.4	1000.89	6611.37	1124.73	555.06	5007.83	1839.59	2552.09	6837.02	9229.98	2701.38	12808.1	801.3	2626.23	2353.79	4058	2880.57	10258.4	1943.1
H2-D1	12301.3	13297.1	15826.2	12817.4	13412.1	13408	11136.8	21683.2	12107.6	10419.2	21637.9	13816.1	14851.4	14339.1	26555.2	15042.2	26798.9	14449.8	16998.8	15830	20208.3	15879.1	22771.2	14155.3
H2-DMb1	20	20	23.22	20	20	20	20	21.78	20	20	20	20	22.65	29.73	62.06	20	70.37	20	20.85	22.36	20	25.35	64.03	20
H2-DMb2	94.08	79.14	121.9	107.2	101.63	90.15	357.07	146.5	103.41	82.92	149.82	123.95	86.97	4699.09	145.64	476.89	338.19	94.63	104.25	70.37	109.93	366.03	198.72	135.25
H2-Dma	391.33	520.2	877.51	349.18	388.76	391.04	307.23	1155.18	401.92	170.07	1096.56	488.65	567.13	979.27	1300.66	676.1	1782.82	394.46	610.73	702.39	665.86	573.88	1485.99	418.39
H2-Ea-ps	2993.9	4272.15	9439.8	2503.44	4445.04	2529.66	2840.87	15048.1	3044.77	1524.72	17149.7	4558.39	7221.42	18805.3	23153.5	8071.95	32141.5	2524.17	6288.87	6153.13	11483	7906.61	39907.5	5280.51
H2-Eb1	784.25	1061.35	2792.18	695.29	1206.72	784.57	708	4744.47	829.42	377.37	4905.82	1210.04	1740.35	4970.67	6295.58	2081.62	10118.3	693.39	1919.07	1931.57	2936.71	2645.34	14151.1	1352.48
H2-K1	2285.55	2441.56	3082.42	2378.88	2456.86	2641.56	2060.5	4214.89	2277.18	1851.33	2795.59	2369.26	2852.87	3228.21	4616.26	2764.77	4167.72	2953.12	3130.1	3043.03	3486.36	2783.23	2824.04	2406.25
H2-M3	446.67	474.81	570.82	414.52	463.74	414.67	431.49	672.12	434.97	383.3	828.79	484.2	550.82	701.74	797.87	534.24	766.3	455.48	499.53	566.91	782.08	616.47	1037.76	469.96
H2-Ob	34.79	25.6	30.96	25.52	38.48	24.87	107.19	37.62	40.51	27.08	20	36.56	20	1552.16	32.93	137.84	105.56	38.03	28.67	30.91	20	166.28	291.46	27.24
H2-Q1	20	20	20	20	20	20	20	20	20	20	20	20	20	20	20	20	20	20	20	20	20	20	20	20
H2-Q10	20	20	20	20	20	20	20	20	20	20	20	20	20	39.65	20	20	20	20	20	20	20	21.29	20	20
H2-Q2	83.01	76.81	85.14	66.36	71.04	54.71	64.86	95.03	63.97	55.84	159.38	86.5	56.17	84.25	131.71	82.5	164.21	68.99	92.96	68.4	109.93	61.85	185.47	83.68
H2-T23	2867.41	3217.79	4703.94	2855.68	3365.6	2836.15	2341.1	7099.38	3024.51	1980.79	7210.51	3605.16	4031.53	6837.02	9440.21	4349.38	9154.53	3551.88	5070.88	4879.89	6837.67	4806.02	8317.56	3556.34
H60a	138.35	154.78	154.8	234.83	203.26	165.37	190.48	147.49	151.39	232.69	315.58	199.74	181.19	635.33	173.51	153.93	179.85	145.93	141.61	149.29	153.9	286.94	428.35	172.22
Hamp	20	20	20	20	20	20	20	20	20	20	20	20	20	20	20	20	20	20	20	20	20	20	20	20
Havcr2	20	20	20	20	20	20	20	20.79	20	20	20	20	20	20	37.99	20	39.1	20	20	20	20	22.31	20	20
Hc	20	20	20	20	20	20	20	20	20	20	20	20	20	20	20	20	20	20	20	20	20	20	20	20
Hck	130.44	172.24	241.87	114.35	155.9	141.12	119.48	398.92	142.86	86.31	318.77	206.88	205.65	108.04	424.26	220.34	500.44	198.11	257.15	185.46	292.1	236.25	368.74	194.6
Hcst	24.51	31.42	36.76	29.61	33.55	26.73	36.19	93.05	31.98	34.69	130.69	38.34	28.08	367.72	140.58	42.26	258.04	25.65	46.04	24.33	69.1	79.09	472.51	49.62
Herc6	559.73	567.91	679.18	422.69	519.99	488.03	411.01	869.11	392.32	281.76	666.22	393.24	658.63	421.24	815.6	585.55	658.78	498.82	730.62	716.86	1042.77	668.18	386.4	504.02
Hif1a	4458.05	3981.21	4235.67	5097.75	4362.16	4238.06	4307.38	5512.61	4788.9	4452.33	5266.03	5160.29	4984.6	2652.34	6517.22	4221.6	7158.63	4090.5	4529.65	4543.82	3985.76	4406.53	3711.66	4407.72
Hmgb1	794.53	759.93	708.2	713.66	681.8	737.95	768.08	661.24	644.99	750.52	538.72	657.19	803.59	838.52	619.3	697.23	557.13	778.3	641.14	592.56	659.58	648.91	529.92	718.08
Hras	20	20	20	20	20	20	20	20	20	20	20	20	20	20	20	20	20	20	20	20	20	20	20	20
Hsd11b1	30.83	30.26	41.6	47.99	36.51	21.14	36.87	95.03	70.36	55.84	92.44	61.53	55.26	297.35	216.57	58.35	189.62	52.18	49.52	55.9	157.04	77.06	225.22	87.57
Hspb2	131.24	100.08	121.9	124.56	116.43	128.07	106.51	108.89	109.81	116.77	124.32	124.84	133.18	20	100.05	104.63	78.19	135.32	123.36	140.74	109.93	101.39	90.53	114.81
Icam1	115.42	173.4	206.08	102.1	130.24	172.83	101.04	596.89	176.97	145.53	459.02	248.79	199.31	372.68	852.33	195.18	826.9	160.08	335.34	189.41	376.9	250.44	516.67	228.66
Icam2	29.25	43.06	49.34	37.78	29.6	57.82	53.25	137.59	43.71	53.31	76.5	87.39	31.71	578.84	282.42	84.51	220.9	45.99	117.28	34.86	135.06	132.82	211.97	40.87
Icam4	20	20	20	20	20	20	20	20	20	20	20	20	20	20	20	20	20	20	20	20	20	20	20	20
Icos	37.16	67.5	93.85	51.05	71.04	37.92	75.78	295.97	39.45	36.38	376.14	49.04	87.88	2221.19	534.45	183.11	778.03	38.91	81.66	53.93	20	230.16	646.95	87.57
Icosl	78.27	73.32	83.2	51.05	55.25	70.25	79.2	100.97	78.89	55	76.5	70.44	61.61	471.79	81.05	85.52	101.65	92.87	84.27	71.69	75.38	117.62	147.94	65.19
Ido1	20	20	29.99	20	20.72	20	20	54.44	20	20	20	20	20	20	35.46	20	52.78	20.34	21.72	20	20	20	20	20
Ifi27	1546.36	1704.9	1725.04	1647.86	1672.44	1686.64	1402.34	1580.83	1553.3	1157.5	1495.02	1269.79	2074.65	884.11	1732.52	1537.32	1585.38	1816.62	1430.83	1770.44	1972.47	1612.15	1457.28	1284.37
Ifi35	512.29	519.04	656.93	453.31	494.33	471.24	448.56	859.21	505.33	463.68	618.41	533.24	616.96	750.31	761.14	544.3	676.38	567.81	677.62	645.83	791.5	558.67	470.31	515.69
Ifi44	1141.59	1479.13	1922.4	983.2	1226.46	1154.48	843.18	2943.89	1224.94	696.36	1727.72	1299.21	1921.54	606.59	2902.73	1560.46	2339.95	1102	2054.59	1784.91	2779.67	1664.87	1132.71	1406.97
Ifi44l	234.8	332.83	467.3	237.89	262.46	248.05	224.62	899.8	427.5	196.3	1071.06	425.34	426.71	234.9	1125.89	405.46	1153.36	309.55	534.28	441.29	775.79	549.55	1172.45	468.02
Ifih1	430.86	410.81	565.98	376.74	398.62	371.15	314.06	705.78	362.47	252.99	452.65	387.89	486.5	329.07	678.82	421.56	549.31	382.07	522.12	509.03	662.72	450.18	390.82	391.15
Ifit1	325.72	295.59	338.62	249.12	355.21	255.51	202.77	543.44	237.74	165.84	283.7	244.33	448.45	306.27	396.4	397.41	283.45	338.74	409.18	428.14	625.03	407.6	181.06	428.12
Ifit2	377.89	361.93	392.8	273.62	332.51	218.83	256.71	650.35	309.17	209.84	433.52	346.87	346.98	417.28	593.97	377.29	496.53	299.82	503.87	391.31	581.06	468.43	421.73	501.1
Ifit3	457.74	473.65	521.48	300.17	504.2	325.14	274.46	1195.77	333.69	220.84	1233.63	368.27	658.63	521.35	1015.7	562.41	578.63	466.98	744.52	762.24	1611.27	897.33	1150.37	644.13
Ifitm1	495.69	537.66	509.87	338.97	406.52	284.11	309.28	788.93	427.5	318.99	749.1	815.91	609.71	45.59	1282.93	562.41	1241.32	471.4	591.62	377.5	552.79	617.48	273.79	632.45
Ifitm2	2599.41	2737.16	3360.09	3086.42	3083.41	2916.97	2422.35	4221.82	3458.41	3308.36	5160.84	4092.03	3200.76	346.91	5677.55	2862.36	4980.94	3508.54	3534.94	3095.64	4808.67	3159.4	6244.24	3464.88
Ifna1	20	20	20	20	20	20	20	20	20	20	20	20	20	20	20	22.13	20	20	20	20	20	20	20	20
Ifna2	20	20	20	20	20	20	20	20	20	20	20	20	20	20	20	20	20	20	20	20	20	20	20	20
Ifna4	20	20	20	20	20	20	20	20	20	20	20	20	20	20	20	20	20	20	20	20	20	20	20	20
Ifnar1	453.79	512.05	521.48	557.45	503.21	568.85	502.49	874.06	592.75	513.6	959.49	691.07	587.06	1586.85	1120.82	576.5	1282.38	557.19	589.01	470.89	647.02	691.5	1444.04	596.45
Ifnar2	539.96	556.28	625	553.37	518.01	574.44	491.57	849.31	543.71	523.75	605.66	610.82	570.76	317.17	1134.75	520.15	1026.29	582.84	671.54	527.45	659.58	599.23	657.99	532.24
Ifnb1	20	26.77	20	20	33.55	20	20	20	20	20	20	20	20	20	20	21.13	20	20	20	20	20	20.28	20	20
Ifng	20	20	20	20	20	20	20	85.13	20	20	20	20	20	35.68	151.98	20	191.57	20	34.75	20.39	20	33.46	81.7	37.95
Ifngr1	421.38	519.04	641.45	524.78	514.07	474.97	585.79	1124.5	585.29	583.83	1447.2	744.57	517.3	3689.1	1545.08	646.92	2304.76	603.18	668.07	529.42	772.65	929.77	3024.97	543.91
Ifnl2	20	20	20	20	20	20	20	20	20	20	20	20	20	20	20	20	20	20	20	20	20	20	20	20
Igf1r	409.52	478.3	428.6	505.38	434.14	445.13	487.47	361.3	511.73	533.06	675.79	477.95	437.58	147.68	406.53	423.57	428.11	477.59	444.8	505.09	596.77	571.86	741.89	560.45
Igf2r	195.27	225.77	252.52	271.58	229.9	253.03	165.22	277.16	272.92	207.3	436.71	240.76	224.68	203.19	363.47	210.28	342.1	284.79	304.06	303.84	244.99	256.52	359.9	226.71
Igll1	20	20	20	20	20	20	20	20	20	20	20	20	20	20	20	20	20	20	20	20	20	20	20	20
Ikbkb	419.79	409.64	454.72	381.85	422.3	385.45	439.68	582.05	440.3	404.45	583.34	444.96	404.96	1432.23	585.11	455.76	692.01	384.73	439.59	412.36	496.26	564.76	790.47	408.66
Ikbke	66.41	87.28	117.07	76.57	74.99	82.06	98.31	197.97	101.28	78.69	315.58	113.25	93.31	568.93	282.42	104.63	312.77	87.56	117.28	102.6	204.16	247.4	651.36	124.54
Ikbkg	100.4	131.5	146.09	123.54	151.95	132.42	100.36	174.22	131.13	95.61	178.51	114.14	124.12	134.8	206.43	113.69	177.89	157.43	126.84	147.98	185.31	168.31	185.47	109.95
Ikzf1	39.53	46.55	63.85	34.71	40.45	33.57	67.59	90.08	52.24	38.08	172.13	60.64	43.49	1178.49	121.58	116.71	224.81	40.68	66.02	47.35	75.38	178.45	439.39	62.27
Ikzf2	96.45	93.1	108.36	115.37	95.71	93.25	142.69	90.08	106.61	119.3	143.45	93.63	101.47	374.66	98.78	117.71	136.84	95.52	72.11	96.02	75.38	122.69	158.98	82.71
Il10	20	29.09	20	22.46	22.69	36.06	21.85	44.54	46.91	25.38	20	32.1	22.65	39.65	100.05	22.13	89.92	41.57	22.59	20	62.82	30.42	77.28	29.19
Il10ra	102.77	157.11	168.34	120.48	148.99	157.91	131.09	414.76	170.58	115.07	423.96	219.36	153.11	408.36	493.92	154.94	650.96	132.66	216.32	159.16	260.69	239.29	673.44	205.3
Il11	32.41	34.91	36.76	51.05	40.45	65.28	42.33	31.68	66.1	46.54	20	51.72	38.96	20	20	54.33	20	25.65	32.14	35.51	20	39.54	55.2	48.65
Il11ra1	20	20	20	20	20	20	20	34.65	20	27.08	20	41.02	20	23.79	48.13	20	20	20	20	20	78.52	20.28	103.78	20
Il12a	20	20	20	20	20	20	20	20	20	20	20	20	20	60.46	20	20	39.1	20	20	20	20	20	20	20
Il12b	20	20	20	20	20	20	20	20	20	20	20	20	20	70.37	41.79	27.16	58.65	20	20	20	20	20.28	20	20
Il12rb1	85.38	109.39	135.45	64.32	74.99	79.58	60.08	202.92	65.03	55	248.64	64.2	107.81	39.65	173.51	92.56	228.72	102.59	134.66	128.25	223	137.89	282.62	75.89
Il12rb2	20	20	20	20	20	20	20	83.15	20	20	181.7	20	29.9	42.62	89.92	20	127.06	20	20	21.7	20	22.31	94.94	21.41
Il13	20	20	20	20	20	20	20	20	20	20	20	20	20	20	20	20	20	20	20	20	20	20	20	20
Il13ra1	1307.61	1026.43	1375.77	1412.01	1303.42	1166.29	987.92	1368.01	1195.09	1435.03	949.93	1600.61	1449.54	80.28	1593.21	1211.35	1387.94	1375.29	1379.57	1191.04	1633.25	1172.1	814.75	1648.27
Il13ra2	29.25	27.93	34.83	54.11	27.63	49.74	20.48	34.65	51.17	49.08	20	74.01	23.56	20	30.4	37.23	20	42.45	24.32	21.05	62.82	36.5	20	72.98
Il15	71.15	80.3	87.07	74.53	82.88	68.39	79.88	110.87	75.69	82.92	111.57	95.41	113.25	20	130.45	98.6	91.88	75.18	107.72	91.42	163.33	105.45	121.44	108.98
Il15ra	49.81	34.91	87.07	57.17	62.16	37.92	51.89	124.72	59.7	49.92	140.26	63.31	51.64	47.58	102.58	74.45	146.61	53.07	78.19	77.6	119.35	77.06	136.9	69.08
Il16	20	26.77	36.76	28.59	26.64	23.62	51.21	74.24	33.05	20	73.32	40.13	20	1079.37	88.65	69.42	172.03	27.42	26.93	24.99	69.1	98.35	167.81	22.38
Il17a	20	20	20	20	20	20	20	20	20	20	20	20	20	20	20	20	44.96	20	20	20	20	20	20	20
Il17b	20	20	20	20	20	20	20	20	20	20	20	20	20	20	20	20	20	20	20	20	20	20	20	20
Il17f	20	20	20	20	20	20	20	20	20	20	20	20	20	20	20	20	20	20	20	20	20	20	20	20
Il17ra	278.28	334	339.59	270.56	246.67	305.87	274.46	403.87	271.85	296.14	360.21	346.87	273.6	917.81	554.71	288.75	527.81	375.88	307.54	286.74	370.62	342.71	344.45	328.88
Il17rb	20	20	20	20	20	20	20	20	20	20	20	20	20	23.79	20	20	20	20	20	20	20	20	20	20
Il18	178.67	216.46	219.62	220.53	191.42	221.32	178.88	214.8	214.29	196.3	127.51	242.54	180.29	77.31	250.76	190.15	197.44	251.18	205.02	222.29	257.55	177.44	165.6	179.03
Il18r1	26.09	33.75	44.5	30.63	25.65	34.19	30.72	142.54	28.78	26.23	181.7	44.59	44.39	439.08	174.77	49.3	281.5	20	39.96	28.94	20	97.34	317.95	26.27
Il18rap	217.41	186.2	183.82	163.36	195.36	167.86	172.73	283.1	191.9	208.15	283.7	212.23	187.53	134.8	207.7	166.01	222.85	173.35	241.51	163.1	219.86	204.81	377.57	202.39
Il19	20	20	20	20	20	20	20	20	20	20	20	20	20	20	20	20	20	20	20	20	20	20	20	20
Il1a	98.03	108.23	75.46	95.97	138.14	103.2	102.41	359.32	198.29	107.46	290.08	181.91	152.2	20	452.13	120.73	504.35	154.78	206.76	87.47	326.65	203.8	145.73	312.34
Il1b	3212.89	4141.81	2982.77	3648.98	3061.7	3144.51	3745.49	7895.24	6232.39	4977.77	6560.22	9555.5	4367.64	818.7	10190	3696.42	10597.2	3917.15	5114.32	2896.37	7833.33	6747.69	9158.81	8771.66
Il1r1	154.16	162.93	231.23	249.12	202.27	197.7	210.28	245.49	298.51	317.3	372.96	321.01	167.6	73.35	360.94	194.18	314.73	263.56	231.96	176.25	314.09	207.86	322.37	216.98
Il1r2	106.73	115.21	83.2	105.16	68.08	93.88	128.35	156.4	143.92	157.38	229.51	247.89	91.5	83.26	241.89	80.49	203.3	214.03	127.71	80.89	138.2	175.41	300.29	213.09
Il1rap	144.68	132.67	155.77	134.77	133.2	141.75	167.27	177.19	180.17	195.46	140.26	227.38	134.08	112.99	192.5	130.79	172.03	163.62	165.06	128.9	197.87	153.1	170.02	221.85
Il1rapl2	20	20	20	20	20	20	20	20	20	20	20	20	20	20	20	20	20	20	20	20	20	20	20	20
Il1rl1	5688.97	5349.79	6152.27	7288.77	7034.11	5422.38	5859.24	5947.17	6912.56	7466.23	7401.77	6104.6	6651.57	63.43	5819.39	6914.94	4806.96	3895.92	6890.04	7022.57	5468.25	5283.58	3093.42	5971.35
Il1rl2	37.16	39.57	50.31	51.05	30.59	50.36	47.11	51.47	50.11	60.08	20	74.01	28.99	43.61	78.52	41.25	76.24	45.99	39.09	38.8	97.37	35.49	83.9	52.54
Il1rn	883.07	1057.85	864.94	857.62	1120.88	909.53	728.48	3018.13	1502.13	885.05	1836.1	1844.94	1514.77	125.88	4585.86	1391.44	3368.19	871.17	2023.31	1168.67	2066.69	1983.24	936.19	2700.1
Il2	20	20	20	20	20	20	20	20	20	20	20	20	20	37.66	20	20	20	20	20	20	20	20	20	20
Il21	20	20	20	20	20	20	20	20	20	20	20	20	20	20	20	20	20	20	20	20	20	20	20	20
Il21r	32.41	46.55	58.05	34.71	25.65	46.01	62.13	131.65	58.64	26.23	210.39	42.8	48.02	1397.54	174.77	121.74	256.08	53.07	66.89	55.9	103.65	189.6	276	50.6
Il22	20	20	20	20	20	20	20	20	20	20	20	20	20	20	20	20	20	20	20	20	20	20	20	20
Il22ra1	20	20	20	20	20	20	20	20	20	20	20	20	20	20	20	20	20	20	20	20	20	20	20	20
Il22ra2	20	20	20	20	20	20	20	20	20	20	20	20	20	20	20	20	20	20	20	20	20	20	20	20
Il23a	20	20	20	20	20	24.25	20	20.79	20	20	20	23.18	20	20	20	20	20	20	21.72	20	20	20	20	20
Il23r	20	20	20	20	20	20	20	20	20	20	20	20	20	20	20	20	20	20	20	20	20	20	20	20
Il24	72.73	51.21	87.07	53.09	71.04	49.74	62.81	81.17	49.04	56.69	20	148.91	52.55	20	63.32	64.39	101.65	21.23	125.97	69.06	84.8	63.88	57.41	95.35
Il25	20	20	20	20	20	20	20	22.77	20	20	20	20	20	20	20	20	20	20	20	20	20	20	20	20
Il27	20	20	20	20	20	20	20	20	20	20	20	20	20	20	30.4	20	20	20	20	20	20	20	20	20
Il2ra	44.27	95.43	112.23	60.24	49.33	78.95	77.83	209.85	72.49	42.31	213.57	60.64	50.73	549.1	201.37	115.7	355.78	29.19	120.76	65.11	20	105.45	205.34	89.52
Il2rb	126.49	219.95	272.83	133.75	160.83	141.12	152.25	778.04	242	129.46	1781.91	224.71	329.77	2636.48	1067.63	348.11	2343.86	136.2	276.26	244.65	310.95	650.94	4729.55	236.44
Il2rg	93.29	105.9	205.11	114.35	115.44	119.99	111.29	434.55	129	88	513.21	155.16	149.48	1088.29	442	189.15	752.61	98.17	207.63	174.28	279.54	296.07	777.22	147.9
Il3	20	20	20	20	20	20	20	20	20	20	20	20	20	20	20	20	20	20	20	20	20	20	20	20
Il34	79.06	82.63	94.81	85.76	83.87	61.55	99.68	96.02	114.07	143	130.69	98.09	104.19	20	135.51	87.53	97.74	118.51	91.22	93.39	153.9	124.71	92.74	95.35
Il3ra	45.85	37.24	55.15	53.09	56.24	45.38	49.16	103.94	49.04	55	146.63	57.07	48.02	64.43	176.04	42.26	170.07	55.72	70.37	63.79	100.51	86.18	264.96	71.03
Il4	20	20	20	20	20	20	20	20	20	20	20	20.51	20	20	20	20	20	20	20	20	20	20	20	20
Il4ra	283.82	236.24	359.91	306.29	248.65	296.55	318.84	507.81	386.99	456.06	879.8	552.86	297.16	1488.72	654.76	386.34	779.98	357.31	367.48	263.72	618.75	611.4	1503.65	486.5
Il5	20	20	20	20	20	20	20	20	20	20	20	20	20	20	20	20	20	20	20	20	20	20	20	20
Il5ra	20	20	20	20	20	20	20	20	20	20	20	20	20	40.64	20	20	20	20	20	20	20	20	20	20
Il6	45.85	39.57	136.42	127.62	76.96	100.71	120.84	397.93	240.94	335.91	341.08	346.87	75.19	33.7	735.81	136.83	484.8	148.58	255.41	52.61	650.16	241.31	406.27	190.71
Il6ra	211.08	214.13	286.38	234.83	185.5	232.51	222.57	307.85	278.25	219.99	564.22	267.51	253.67	642.27	416.67	210.28	451.57	359.96	271.92	254.52	364.34	333.58	1289.48	258.82
Il6st	219.78	253.7	284.44	297.11	278.25	252.41	239.64	344.48	336.89	322.37	541.9	397.7	238.27	519.37	444.53	249.51	553.22	306.9	330.12	273.59	427.16	332.57	741.89	277.31
Il7	72.73	72.15	107.39	92.91	90.78	80.2	73.74	91.07	77.82	67.69	95.63	83.82	99.66	20	110.18	90.55	66.46	95.52	94.69	96.68	131.92	82.13	90.53	87.57
Il7r	139.14	169.91	182.86	141.92	170.7	148.58	152.25	553.34	180.17	71.07	949.93	159.62	250.05	2385.72	867.53	279.7	1227.64	139.74	391.81	213.08	270.11	461.34	779.43	350.28
Il9	20	20	20	20	20	20	20	20	20	20	20	20	20	20	20	20	20	20	20	20	20	20	20	20
Ilf3	513.08	427.1	388.93	457.4	454.86	445.13	452.65	375.16	411.51	439.14	392.08	424.45	497.37	441.07	339.41	439.67	314.73	411.26	457.83	443.93	376.9	390.36	293.66	371.69
Inpp5d	93.29	117.54	126.74	109.24	73.02	85.17	112.65	217.77	106.61	98.15	309.2	137.32	121.4	474.77	248.23	134.82	361.65	141.51	156.37	119.04	131.92	195.69	412.9	160.55
Irak1	231.64	235.08	255.42	233.8	255.55	241.84	238.28	310.82	256.93	210.69	337.89	269.29	262.73	320.14	333.08	247.5	387.06	220.22	279.74	274.25	276.4	288.97	353.28	252.98
Irak2	201.6	253.7	225.43	175.61	213.13	180.29	215.06	484.05	246.27	170.92	666.22	332.61	238.27	536.22	634.5	249.51	727.2	207.84	357.06	237.42	342.35	395.43	869.95	357.09
Irak3	30.83	33.75	50.31	31.65	30.59	37.3	25.94	109.88	44.78	48.23	108.38	83.82	38.96	91.19	155.77	44.27	183.76	30.07	42.57	30.25	103.65	62.86	178.85	51.57
Irak4	189.74	195.51	196.4	170.5	181.55	155.42	175.46	234.6	164.18	194.61	143.45	220.25	188.44	186.34	244.43	150.92	234.58	199	195.47	184.8	179.03	176.42	200.93	176.11
Irf1	2641.31	3888.11	5192.52	3242.63	3709.96	4464.36	3055.93	9517.64	4352.87	2912.37	6518.78	4063.49	5595.22	3884.35	8505.56	4584.8	7471.41	2880.59	6537.33	5478.37	8273.05	5115.27	6023.44	3783.05
Irf2	386.59	391.02	462.46	330.8	370.01	354.98	384.38	699.84	436.03	351.99	631.16	463.69	433.05	1062.52	833.33	465.82	934.41	450.18	536.89	547.84	665.86	581.99	737.47	429.1
Irf3	218.99	181.55	183.82	180.71	202.27	207.02	228.03	252.42	217.48	224.22	270.95	248.79	212	547.12	300.15	220.34	299.09	221.99	231.96	213.08	241.85	269.7	448.23	245.2
Irf4	20	20	22.25	22.46	20	20	32.09	70.28	23.45	20	20	24.97	20	785	94.98	72.44	148.57	20	25.19	20	20	90.24	194.3	23.35
Irf5	275.12	287.45	331.85	271.58	278.25	274.17	275.83	634.51	324.09	219.99	726.79	414.64	321.62	412.32	786.47	356.16	975.47	308.67	418.74	347.25	424.02	451.2	1028.93	422.29
Irf7	549.45	622.61	854.29	536.01	660.1	507.3	440.36	1501.64	629	357.91	943.55	752.6	858.85	1062.52	1627.4	776.71	1229.6	621.76	992.11	945.73	1237.5	882.12	697.73	726.84
Irf8	233.22	342.14	417.96	225.64	227.93	252.41	260.12	907.71	332.62	160.76	828.79	304.07	364.2	1450.07	1185.41	455.76	1515	256.49	487.37	421.56	405.17	628.64	1267.4	401.85
Irgm2	169.97	160.6	262.19	120.48	150.96	144.23	93.53	511.77	199.36	78.69	388.9	146.24	218.34	351.86	436.93	257.56	418.34	116.74	353.58	371.58	427.16	287.96	309.12	181.95
Isg15	955.01	991.52	1066.17	798.41	965.97	835.55	704.58	1580.83	942.43	730.21	1189	955.91	1191.34	453.95	1313.32	1099.67	809.3	885.32	1251	1181.83	1648.96	1297.83	781.63	1147.18
Isg20	1227.76	1318.54	1254.84	1438.56	1552.06	1305.55	1200.93	1087.87	1333.69	1165.12	959.49	1247.49	1443.2	707.69	1020.77	1313.97	697.88	1451.35	1065.09	1422.53	1664.66	1106.2	609.41	1272.69
Itch	755	799.5	718.85	746.34	692.66	716.81	718.92	843.37	747.33	773.36	1029.62	734.76	789.09	1139.83	953.65	786.77	1084.94	775.65	739.3	765.52	923.42	929.77	1587.56	788.14
Itga1	75.9	73.32	87.07	78.62	43.41	73.98	66.23	245.49	120.47	138.76	258.2	163.18	92.41	34.69	424.26	95.58	471.12	147.7	223.27	90.76	251.27	177.44	355.49	115.79
Itga2	33.99	29.09	33.86	31.65	37.49	29.22	70.32	33.66	57.57	66.84	20	42.8	37.14	51.54	34.19	29.18	43.01	30.96	26.93	23.02	20	51.71	52.99	37.95
Itga2b	20	20	20	20	20	20	20	20	20	20	20	20	20	31.72	20	20	20	20	20	20	20	20	20	20
Itga4	79.85	88.45	138.35	84.74	77.95	80.82	85.34	288.05	93.82	67.69	293.27	137.32	116.87	1087.3	333.08	138.84	551.27	122.94	167.67	117.06	197.87	213.94	861.12	99.25
Itga5	755.79	634.25	708.2	851.5	699.56	865.39	759.89	692.91	839.02	877.43	984.99	903.3	887.84	20	621.83	692.2	498.48	725.23	677.62	641.88	574.78	784.78	602.79	638.29
Itga6	214.25	185.04	178.99	157.23	183.52	162.26	221.89	202.92	228.14	241.99	239.08	230.95	134.99	749.32	377.41	205.24	332.32	211.38	234.56	146.66	229.28	315.33	399.65	215.03
Itgae	20	20	23.22	31.65	21.71	20	21.16	28.71	20	22	20	22.29	20	243.83	43.06	29.18	140.75	23.88	20	20	20	38.53	112.61	20
Itgal	220.57	349.13	362.81	204.2	231.87	180.91	183.66	853.27	221.75	115.92	729.98	257.7	422.18	1798.95	953.65	393.39	1341.02	269.75	410.05	354.48	270.11	517.1	876.58	328.88
Itgam	499.64	628.43	715.94	572.77	632.47	537.76	502.49	1020.56	786.78	578.75	1252.75	957.69	626.02	72.35	1628.67	622.78	1730.04	900.35	881.78	557.04	857.46	985.54	1170.24	981.76
Itgax	32.41	40.73	50.31	26.55	20	28.6	30.04	89.09	20	20	89.25	20.51	34.43	62.44	45.59	34.21	115.34	21.23	32.14	32.88	20	55.77	79.49	32.11
Itgb1	7208.45	6778.88	6282.88	7469.49	6800.27	6589.29	7464.36	5700.69	7493.58	10013.1	6518.78	7870.18	7875.52	1246.88	5761.14	6515.51	5235.07	6708.41	5849.28	6487.23	6963.31	7253.64	6328.14	7897.9
Itgb2	588.98	738.99	1059.4	689.16	808.1	595.58	566.67	2053.99	858.21	517.83	2282.37	943.42	964.85	1397.54	2703.9	1023.21	3317.37	987.03	1378.7	1050.95	1202.95	1502.64	2389.06	1176.37
Itgb3	22.93	20	21.28	25.52	23.68	27.98	40.96	72.26	33.05	47.38	137.07	66.88	38.96	387.54	102.58	59.36	177.89	24.76	46.91	24.99	62.82	85.17	253.92	54.49
Itgb4	146.26	135	143.19	175.61	177.6	120.61	158.39	128.68	199.36	175.99	121.13	165.86	144.05	20	101.32	165	82.1	87.56	129.44	138.77	185.31	179.47	152.35	188.76
Itk	20	20	20.32	20	20	20	42.33	55.43	20	20	86.07	20	20	1027.83	65.86	47.29	134.88	20	20	20	20	96.32	174.43	20
Jak1	1142.38	1180.05	1314.82	1258.87	1262.96	1259.54	1276.72	1513.52	1331.55	1275.11	1600.21	1384.82	1300.05	4221.35	1836.37	1373.33	2029.13	1117.04	1333.53	1260.75	1413.39	1470.2	1865.77	1233.77
Jak2	907.58	768.08	838.81	749.4	643.32	657.13	828.16	957.21	784.65	912.13	774.6	903.3	743.79	1390.6	1065.09	827.02	1014.56	602.3	787.09	778.68	838.61	848.66	772.8	766.73
Jak3	159.7	159.43	167.38	164.38	121.36	163.5	182.97	245.49	180.17	144.69	567.41	187.26	172.13	697.78	364.74	196.19	566.9	145.05	211.11	172.31	260.69	335.61	755.14	216.98
Jam3	20	20	20	20	20	20	20	29.7	20	20	20	24.08	20	23.79	46.86	20	50.83	20	28.67	20	20	20	70.66	20
Jun	4708.66	5320.69	5435.36	5661.33	5678.4	5451.6	5001.73	4276.26	3786.77	3744.12	3684.95	4473.68	4450.99	825.64	4408.56	3530.41	3780.67	5552.46	4764.22	5760.51	4915.46	3779.92	3022.76	3865.76
Kdr	35.58	57.02	69.66	38.8	35.52	55.33	38.23	179.17	58.64	71.92	162.57	105.22	49.83	53.52	431.86	72.44	334.28	57.49	191.99	32.88	179.03	105.45	344.45	73.95
Kit	20	26.77	27.09	20.42	24.67	20	20	35.64	22.39	20	20	26.75	22.65	43.61	37.99	20.12	154.43	20	32.14	24.33	20	31.43	105.98	30.16
Klra1	20	20	20	20	20	20	20	20	20	20	20	20	20	20	20	20	20	20	20	20	20	20	20	20
Klra15	20	20	20	20	20	20	20	20	20	20	20	20	20	20	20	20	20	20	20	20	20	20	20	20
Klra17	22.93	20	21.28	20	20	20	20	32.67	22.39	21.15	20	29.43	20	42.62	56.99	22.13	48.87	41.57	20	20	20	24.33	88.32	31.14
Klra2	347.06	434.08	498.26	296.08	323.63	318.31	281.97	874.06	404.05	197.99	924.42	386.11	492.84	37.66	1181.61	418.54	1188.54	523.58	558.61	427.48	518.24	528.26	715.39	461.21
Klra20	20	20	20	20	20	20	20	20	20	20	20	20	20	20	20	20	20	20	20	20	20	20	20	20
Klra21	20	20	20	20	20	20	20	20	20	20	20	20	20	20	20	20	20	20	20	20	20	20	20	20
Klra27	20	20	20	20	20	20	20	20	20	20	20	20	20	20	20	20	20	20	20	20	20	20	20	20
Klra3	20	20	20	20	20	20	20	20	20	20	20	20	20	20	20	20	20	20	20	20	20	20	20	20
Klra4	20	20	20	20	20	20	20	20	20	20	20	20	20	20	20	20	20	20	20	20	20	20	20	20
Klra5	20	20	20	20	20	20	20	20	20	20	20	20	20	20	20	20	20	20	20	20	20	20	20	20
Klra6	20	20	20	20	20	20	20	20	20	20	20	20	20	20	20	20	20	20	20	20	20	20	20	20
Klra7	20	24.44	21.28	20	20	20	20	49.49	20	22	20	31.21	20	114.97	59.52	21.13	113.38	20	23.46	20	20	35.49	161.18	20
Klrb1	20	20	20	20	20	20	20	20	20	20	20	20	20	20	20	20	20	20	20	20	20	20	20	20
Klrb1c	20	20	20	20	20	20	20	20	20	20	20	20	20	20	20	20	20	20	20	20	20	20	20	20
Klrc1	62.46	119.87	166.41	77.59	119.39	46.63	33.45	633.52	90.62	48.23	506.84	52.61	173.94	416.29	1134.75	146.89	1423.13	78.71	132.92	148.63	201.02	269.7	925.15	139.14
Klrc2	20	20	20	20	20	20	20	46.52	20	20	20	20	20	92.18	68.39	20	82.1	20	20	20	20	31.43	70.66	20
Klrd1	63.25	101.25	119.97	60.24	72.03	47.25	42.33	440.49	90.62	51.61	408.02	82.93	140.42	813.74	728.22	144.88	1051.71	60.14	110.33	104.57	141.34	220.02	953.86	109.95
Klrg1	20	20	20.32	20	20	20	20	25.74	20	20	20	26.75	20	35.68	59.52	24.15	60.6	20	20	20	20	22.31	75.07	20
Klrk1	90.13	109.39	159.64	60.24	90.78	65.28	66.23	375.16	106.61	31.31	210.39	94.52	152.2	207.15	410.33	143.87	516.08	72.52	153.77	155.87	166.47	192.65	326.78	114.81
Lag3	29.25	57.02	54.18	30.63	47.36	29.84	20	149.47	33.05	20	200.82	28.53	47.11	131.82	254.56	49.3	383.15	28.3	67.76	33.54	20	71.99	125.86	44.76
Lamp1	3039.76	3187.53	3397.83	3452.95	3608.33	3255.17	2942.59	4235.67	3613	3818.58	4418.11	3780.82	3535.97	1070.45	5574.97	3369.43	5541.98	4059.54	3902.42	3607.96	4318.7	3575.11	5054.13	3782.08
Lamp2	2191.47	2260.02	2546.44	2404.41	2359.18	2187.73	1985.4	3517.02	2350.74	2512.15	2020.98	2807.08	2677.12	554.06	4545.33	2283.85	4212.69	3064.56	2766.09	2453.1	3370.15	2348.26	2044.61	2856.75
Lamp3	20	20	20	20	20	20	20	20	20	20	20	20	20	50.55	20	20	20	20	20	20	20	20	20	20
Lbp	45.85	51.21	179.95	116.39	98.67	103.82	84.66	568.19	178.04	462.83	309.2	507.38	44.39	20	742.15	98.6	811.26	69.87	198.94	67.74	709.84	162.23	673.44	328.88
Lck	105.94	126.85	116.1	91.89	97.68	79.58	145.42	233.61	89.55	67.69	223.14	79.36	125.93	2798.04	348.28	243.48	523.9	70.75	103.38	115.75	65.96	305.19	574.08	95.35
Lcn2	64.83	59.35	86.11	104.14	47.36	46.01	101.04	101.96	81.02	80.38	102.01	280.89	52.55	20	220.36	79.48	336.23	650.94	132.92	73	263.83	105.45	368.74	146.92
Lcp1	1613.56	2022.61	2248.45	1856.14	1841.16	2021.11	1670.66	3271.54	2062.89	1425.73	2926.28	2345.18	1888.93	5250.17	4616.26	2111.81	4844.1	2173.05	2390.8	1648.77	2082.4	2416.19	3108.87	2600.85
Lgals3	8839.41	9108.72	10577.6	11457.4	13933	9662.3	8914.49	11676.6	11654.6	8762.5	11195.1	12299.3	10973	674.98	17392.3	11476.6	14342.7	10031.2	12584.7	12362.8	11407.6	9473.13	6239.82	15342.4
Lif	826.15	974.06	1177.44	1287.46	1007.41	1421.18	1151.09	1154.19	1617.27	1351.27	1071.06	854.25	1136.98	46.58	529.38	1192.23	476.98	805.72	915.66	775.39	747.53	988.58	876.58	533.21
Lilra5	20	20	20	20	20	20	20	20.79	20	20	20	20	20	20	35.46	20	20	24.76	20	20	20	20	52.99	20.43
Litaf	698.87	811.14	932.66	939.3	750.87	837.42	684.78	1142.32	892.32	817.36	943.55	1068.26	847.07	380.61	1517.22	805.89	1161.18	807.49	967.79	854.31	1067.9	806.07	942.82	979.82
Lrp1	3753.64	3924.19	3844.81	4089.02	3781.98	3820.91	3615.77	3835.76	4429.63	4140.1	4963.2	4164.26	3776.95	62.44	4147.66	3401.63	4034.79	4234.66	3666.12	4136.73	3659.11	4053.68	4153.26	3535.91
Lrrn3	46.64	39.57	21.28	20.42	27.63	20.52	50.52	20.79	22.39	46.54	20	36.56	28.99	23.79	20	20	20	45.99	21.72	24.99	20	25.35	20	20
Lta	20	20	20	20	20	20	20	32.67	20	20	20	20	20	83.26	31.66	20	46.92	20	20	20	20	20	44.16	20
Ltb	34.79	57.02	77.4	35.73	41.44	32.95	88.07	236.58	45.84	47.38	242.26	74.9	83.35	2326.25	341.94	224.36	639.23	30.96	71.24	63.14	91.09	265.65	412.9	93.41
Ltbr	381.06	438.74	427.63	376.74	447.96	431.45	406.23	467.22	446.69	486.52	468.59	500.25	460.23	35.68	530.65	415.52	490.67	445.75	431.77	435.38	480.55	461.34	434.98	492.34
Ltf	20	20	20	20	20	20	20	20	20	20	20	20	20	20	20	20	20	20	20	20	20	20	20	20
Ltk	20	20	20	20	20	20	20	20	20	20	20	20	20	28.74	20	20	20	20	20	20	20	20	20	20
Ly86	436.4	541.15	659.83	400.22	483.48	442.64	423.3	1144.3	455.22	298.68	669.41	606.36	618.77	713.63	1370.31	541.28	1567.78	781.84	736.7	459.71	913.99	628.64	1307.14	674.29
Ly9	49.02	61.68	93.85	40.84	38.48	46.01	39.6	142.54	63.97	32.15	127.51	43.69	56.17	682.91	226.7	94.57	304.96	47.76	81.66	83.52	100.51	117.62	276	57.41
Ly96	186.58	215.29	203.17	219.51	218.06	226.92	187.75	327.65	233.47	236.07	251.83	280.89	232.83	115.97	433.13	197.2	346.01	242.33	243.25	226.24	370.62	234.22	315.74	273.42
Lyn	503.6	651.7	675.31	474.76	516.04	501.7	492.25	1021.55	633.26	508.52	1259.13	764.19	600.65	1004.04	1375.38	600.64	1528.69	738.5	785.35	555.07	687.85	809.11	1468.32	763.81
Lyve1	20	26.77	36.76	28.59	20	47.25	41.65	53.45	117.27	183.61	20	82.04	20	20	58.26	39.24	105.56	125.59	49.52	21.7	241.85	27.38	97.15	78.81
Lyz2	5466.82	8046.21	13050.5	9525.74	13398.3	8241.12	7768.86	30602	12019.2	9843.01	52870.7	12571.2	11821	4195.58	54982.2	11066.1	69498.6	12542.1	18392.3	11075.8	27168.5	21590.6	77490	21162.9
Maf	48.22	51.21	49.34	56.15	57.23	59.68	49.16	142.54	91.68	88	204.01	139.11	40.77	56.5	186.17	47.29	203.3	68.99	62.55	59.19	135.06	82.13	468.1	100.22
Map2k1	886.23	934.5	987.81	1007.71	1043.92	924.45	899.85	949.29	1000	939.2	1032.8	963.04	947.64	646.24	1199.34	989	1051.71	855.25	828.79	987.82	904.57	982.5	777.22	1071.28
Map2k2	484.62	472.49	546.63	463.52	556.49	492.38	503.18	532.55	561.83	549.98	545.09	556.42	540.86	460.89	548.38	506.07	615.78	488.21	519.51	541.92	467.99	500.88	602.79	497.21
Map2k4	327.3	320.03	308.63	334.88	296.01	284.73	342.05	321.71	339.02	359.6	321.95	377.19	270.88	296.36	325.48	307.87	332.32	339.62	285.82	314.36	241.85	336.62	282.62	324.98
Map3k1	107.52	144.31	148.03	144.98	156.88	131.8	148.15	265.29	173.77	120.15	398.46	199.74	134.99	1350.95	400.2	209.27	555.18	153.01	155.51	132.85	194.73	320.4	763.97	208.22
Map3k5	129.65	145.47	154.8	126.6	135.18	119.36	129.72	181.15	148.19	104.07	232.7	172.1	151.3	430.16	238.09	150.92	236.54	155.66	178.96	147.32	204.16	226.11	379.78	162.49
Map3k7	279.86	308.4	300.89	285.87	293.05	316.44	329.08	320.72	336.89	368.91	321.95	306.75	236.46	418.27	303.95	297.81	355.78	322.82	297.11	264.38	317.23	332.57	326.78	313.31
Map4k2	67.2	68.66	51.28	76.57	71.04	69.01	97.63	87.11	69.3	50.77	153.01	65.99	62.51	667.05	106.38	103.63	166.16	61.91	66.89	69.06	78.52	149.05	223.01	67.14
Mapk1	953.43	862.34	899.77	917.86	891.97	887.15	965.39	883.96	879.53	1070.35	1236.82	920.24	912.3	1199.3	946.05	879.33	1022.38	910.96	880.04	932.57	851.18	1035.22	1410.92	886.41
Mapk11	72.73	51.21	38.7	56.15	48.35	52.22	79.88	50.48	71.43	80.38	20	66.88	57.98	161.56	41.79	56.34	58.65	37.15	50.39	51.3	20	92.27	61.82	78.81
Mapk14	662.5	588.86	712.07	589.11	619.64	622.31	629.48	796.85	695.09	678.59	841.54	732.98	651.39	860.33	914.39	647.93	928.55	694.28	636.79	680.69	650.16	740.17	1128.29	683.05
Mapk3	851.45	840.23	831.07	982.18	980.77	859.18	796.75	808.73	932.83	941.74	1138	969.28	924.99	236.89	959.98	933.66	934.41	983.49	917.4	916.13	826.05	904.42	993.6	1025.55
Mapk8	222.15	217.62	224.46	246.06	238.78	239.97	254.66	171.25	194.03	243.68	277.33	238.98	224.68	255.72	207.7	208.26	181.8	209.61	215.45	206.51	285.82	233.2	309.12	207.25
Mapkapk2	507.55	485.29	520.51	553.37	515.05	577.55	500.45	720.63	607.67	554.21	564.22	617.95	560.79	400.43	830.8	611.71	815.17	551	601.17	553.76	760.09	596.19	801.51	613.97
Marco	20	20	20	20	20	20	20	20	20	20	20	20	20	20	20	20	20	104.36	36.49	20	20	20	20	20
Masp1	48.22	51.21	63.85	107.2	79.92	64.03	59.4	91.07	88.49	82.07	133.88	104.33	75.19	20	103.85	53.32	62.55	100.83	84.27	90.1	128.78	66.92	20	81.73
Masp2	20	20	20	20	20	20	20	20	20	20	20	20	20	28.74	20	20	20	20	20	20	20	20	20	20
Mavs	101.19	97.76	138.35	114.35	132.22	106.31	104.46	158.38	129	104.92	200.82	103.44	97.84	83.26	189.97	129.79	150.52	116.74	148.56	153.24	135.06	113.56	218.59	153.74
Mbl2	20	20	20	20	20	20	20	20	20	20	20	20	20	20	20	20	20	20	20	20	20	20	20	20
Mcam	79.85	95.43	107.39	102.1	49.33	125.58	111.97	293.99	106.61	164.99	149.82	169.42	100.56	44.6	599.04	104.63	304.96	110.55	198.94	58.53	213.58	143.98	256.13	136.22
Mef2c	69.57	110.56	85.14	77.59	72.03	98.85	168.64	127.69	92.75	73.61	124.32	109.68	79.72	1233.99	198.83	187.13	201.35	122.94	113.81	58.53	122.49	127.75	185.47	87.57
Mefv	92.5	82.63	114.16	104.14	79.92	87.04	80.56	219.75	121.53	106.61	261.39	208.66	105.09	29.73	300.15	83.51	269.77	79.6	139.87	69.06	179.03	131.81	359.9	119.68
Mertk	20.55	20	46.44	20	20	20	20	90.08	20	25.38	86.07	21.4	20	20	106.38	26.16	105.56	52.18	43.44	31.57	20	49.68	66.24	39.89
Mfge8	230.06	189.69	203.17	222.57	222.99	190.86	198.68	195.01	210.02	251.3	149.82	235.41	202.03	58.48	164.64	179.09	162.25	219.34	239.77	219.66	197.87	181.49	147.94	231.58
Mif	7489.9	7713.38	7453.55	8025.92	8778.58	7173.68	7533.31	6252.05	8241.98	7600.77	7624.9	7531.33	7669.87	1577.93	6023.29	8107.17	5651.45	7062.19	6707.61	8591.76	6746.59	7301.29	4683.18	7960.17
Mill2	20	20	20	20	20	20	20	20	20	20	20	20	20	20	20	20	20	20	20	20	20	20	64.03	20
Mme	20	20	20	20	20	20	20	20	20	20	20	20	20	20	20	20	20	20	20	20	20	20	20	20
Mmp9	218.2	223.44	60.95	286.9	161.82	264.22	111.97	146.5	137.53	301.22	385.71	312.1	56.17	20	404	95.58	177.89	150.35	247.59	41.43	194.73	257.54	61.82	528.34
Mnx1	20	20	20	20	20	20	20	20	20	20	20	20	20	20	20	20	20	20	20	20	20	20	20	20
Mpo	20	20	20	20	20	20	20	20	20	20	20	20	20	20	20	20	20	66.33	20	20	20	20	20	20
Mpped1	20	20	20	20	20	20	20	20	20	20	20	20	20	20	20	20	20	20	20	20	20	20	20	20
Mr1	62.46	68.66	87.07	100.06	83.87	80.82	76.47	91.07	52.24	71.07	108.38	96.3	80.63	58.48	138.04	65.4	82.1	81.37	86.87	102.6	135.06	76.04	20	84.65
Mrc1	395.29	343.31	327.98	376.74	347.31	350.01	340.69	280.13	396.59	434.06	165.76	305.85	308.03	20	224.16	348.11	179.85	444.87	278	378.82	248.13	256.52	123.65	258.82
Ms4a1	20	20	20	20	20	20	206.87	20	20	20	20	20	20	3111.25	20	349.12	154.43	20	20	20	20	166.28	81.7	20
Ms4a2	20	20	29.02	20	20	20	20	20	20	20	20	20	20	20	26.6	22.13	41.05	20	20	20	20	20	20	20
Msln	2816.02	2418.29	2542.56	2735.2	3119.91	2381.07	3218.42	2039.14	2994.66	3253.36	2766.9	3255.61	2531.26	20	1864.23	2767.78	1329.29	2594.04	2588	3156.8	2892.74	2776.13	1823.81	3174.92
Msr1	1219.06	1465.17	1550.89	1421.2	1689.21	1452.27	1275.35	2156.94	1880.59	1344.5	2582.01	2010.79	1717.7	50.55	2983.79	1614.79	2791.52	2154.48	1931.23	1420.56	1699.21	1951.81	1320.39	2720.53
Mst1r	20	20	20	20	20	20	20	20	20	20	20	20	20	20	20	20	20	20	20	20	20	20	20	20
Muc1	30.83	26.77	29.02	25.52	30.59	29.84	25.94	20	39.45	23.69	20	30.32	28.99	20	26.6	36.22	20	29.19	30.41	30.91	20	36.5	112.61	23.35
Mx1	20	20	20	20	20	20	20	20	20	20	20	20	20	20	20	20	20	20	20	20	20	20	20	20
Mx2	109.1	107.07	101.59	69.43	102.62	73.36	53.94	194.02	92.75	51.61	264.58	70.44	134.99	317.17	159.57	99.6	164.21	91.1	135.52	144.69	223	181.49	267.17	105.08
Myc	1404.06	1460.51	1641.83	1610.08	1641.85	1658.05	1597.6	1394.73	1714.28	1491.72	1514.14	1366.09	1541.04	1185.43	1098.02	1644.98	1106.44	1305.42	1462.1	1456.07	1510.76	1291.74	982.56	1257.13
Myd88	215.83	209.48	241.87	197.05	204.24	229.4	233.5	341.51	260.13	243.68	270.95	300.5	211.09	214.09	336.88	240.46	336.23	216.69	288.42	236.76	310.95	243.34	304.7	241.31
Ncam1	634.83	644.72	580.49	605.44	565.37	588.74	664.3	451.38	577.82	734.44	398.46	649.16	610.62	20	338.15	542.29	218.94	834.9	438.72	555.07	596.77	550.56	348.86	521.53
Ncf4	498.85	627.26	702.4	527.85	559.45	586.25	479.96	1233.38	685.5	474.68	1635.27	875.65	608.81	822.66	1533.69	614.73	2027.17	791.57	795.77	595.19	898.29	839.53	1781.86	822.19
Ncr1	24.51	48.88	52.24	42.88	33.55	36.06	30.04	104.93	63.97	50.77	73.32	55.29	49.83	259.68	172.24	55.34	396.83	37.15	45.17	59.85	106.79	100.38	421.73	71.03
Nefl	20	20	20	20	20	20	20	20	20	20	20	20	20	20	20	20	20	20	20	20	20	20	20	20
Nfatc1	117	111.72	132.55	131.71	92.75	110.04	105.82	157.39	122.6	115.92	251.83	156.94	113.25	628.4	198.83	124.76	226.76	122.05	118.15	106.54	131.92	187.58	399.65	146.92
Nfatc2	33.99	62.84	70.63	52.07	50.32	47.87	51.21	108.89	63.97	50.77	146.63	41.02	45.3	205.17	107.65	55.34	158.34	51.3	56.47	36.17	84.8	85.17	267.17	58.38
Nfatc3	266.42	273.48	260.25	290.98	260.49	258	284.02	270.24	260.13	282.61	137.07	271.97	269.98	733.46	241.89	286.74	299.09	283.02	285.82	287.4	248.13	243.34	205.34	233.52
Nfatc4	137.56	108.23	117.07	151.1	115.44	136.77	139.28	98.99	153.52	155.69	117.94	102.55	136.8	20	106.38	121.74	76.24	196.34	112.07	158.5	163.33	131.81	117.02	117.73
Nfkb1	345.48	399.17	413.12	440.04	402.57	460.67	384.38	534.53	431.77	415.45	564.22	471.71	453.89	1082.35	566.11	462.81	719.38	373.23	436.98	420.91	408.31	471.48	638.11	410.61
Nfkb2	962.13	1078.8	1059.4	1226.2	1102.13	1257.06	1280.13	1081.93	1287.84	1214.19	1683.09	1109.28	1161.44	1224.08	959.98	1114.76	1223.73	885.32	1034.68	996.37	1045.91	1441.81	1883.43	1039.17
Nfkbia	1176.37	1553.61	1511.22	1784.67	1764.2	1917.29	1729.37	1784.74	2113	1726.1	2578.82	1861.88	1512.05	895.02	1733.79	1375.34	2079.95	1974.05	1722.73	1137.11	1592.42	1761.19	2395.69	1499.4
Nlrc5	592.93	610.97	836.88	480.88	520.97	540.25	437.63	1297.73	549.04	423.91	1641.65	479.74	647.76	1514.49	1051.16	701.25	1198.32	590.8	914.79	908.24	1168.4	1097.07	1536.77	579.91
Nlrp3	275.91	354.95	293.15	258.31	274.3	302.14	238.96	804.77	487.21	390.06	1431.26	617.95	373.26	53.52	1011.9	277.68	1251.1	362.62	484.76	289.37	675.29	682.37	1903.3	537.1
Nod1	49.02	55.86	87.07	52.07	51.31	64.03	53.94	187.09	78.89	49.92	270.95	90.95	72.48	198.23	278.62	84.51	392.92	62.79	119.02	84.84	223	139.92	644.74	88.54
Nod2	20	20	27.09	22.46	20	20	20	52.46	25.59	27.08	70.13	29.43	28.99	28.74	51.92	25.15	52.78	20	29.54	20	20	36.5	110.4	35.03
Nos2	81.43	54.7	154.8	93.93	122.35	59.68	61.45	315.77	79.96	70.23	417.58	88.28	84.25	20	360.94	113.69	531.72	91.98	191.99	158.5	141.34	158.17	108.19	144.01
Notch1	245.08	246.72	306.69	207.26	227.93	248.05	213.01	448.41	272.92	196.3	497.28	239.87	262.73	620.47	543.31	285.73	617.73	283.9	388.33	349.22	483.69	427.88	560.83	295.79
Nrp1	1897.38	1922.53	1734.71	1858.18	1464.25	1950.24	1959.45	1501.64	1957.35	2172.01	1071.06	1729.91	1791.99	139.75	1485.56	1396.47	1333.2	1774.17	1527.26	1759.92	1403.97	1571.59	1214.4	1262.96
Nt5e	381.85	359.6	387.96	375.72	346.33	356.85	404.86	409.81	388.06	494.14	379.33	485.98	392.28	161.56	369.81	339.06	390.97	251.18	371.82	324.89	326.65	415.71	236.26	477.75
Nup107	460.9	418.95	397.64	335.9	353.24	384.83	427.39	315.77	350.75	418.83	318.77	359.36	374.16	424.22	220.36	379.3	250.22	388.27	378.77	361.72	323.51	364	298.08	361.96
Oas2	240.33	251.37	242.84	176.63	211.15	194.59	145.42	406.84	217.48	183.61	484.53	288.91	291.72	248.78	424.26	235.43	353.83	209.61	327.52	285.43	405.17	377.18	600.58	253.95
Oas3	53.76	64.01	77.4	53.09	50.32	46.63	42.33	123.73	57.57	25.38	149.82	56.18	73.38	75.33	110.18	63.38	84.06	49.53	89.48	77.6	87.94	82.13	90.53	53.52
Oasl1	356.55	373.57	448.92	288.94	349.29	319.55	279.24	674.1	369.94	275.84	943.55	391.46	497.37	211.12	601.57	404.45	492.62	273.29	556	434.72	687.85	599.23	816.96	486.5
Osm	360.5	404.99	343.46	457.4	369.02	314.58	462.21	773.09	728.14	673.52	698.1	1272.46	390.47	108.04	966.31	450.73	1047.8	466.98	587.27	348.56	499.4	693.53	697.73	905.87
Pax5	20	20	20	20	20	20	77.15	20	20	20	20	20	20	1128.93	20	97.59	48.87	20	20	20	20	125.73	66.24	20
Pdcd1	27.67	60.52	82.24	26.55	60.19	24.25	20	212.82	35.18	20	484.53	20	81.54	242.83	274.82	66.4	432.02	44.22	43.44	53.27	20	80.1	446.02	24.33
Pdcd1lg2	20	27.93	56.11	32.67	36.51	21.14	25.94	113.84	46.91	20	210.39	53.5	44.39	152.64	188.7	61.37	332.32	23	52.12	53.93	20	71.99	240.67	50.6
Pdgfc	728.91	776.23	715.94	831.08	676.87	781.46	746.23	561.26	785.71	959.51	653.47	799.86	613.34	20	404	639.88	383.15	941.92	547.31	764.21	678.43	619.51	635.91	592.56
Pdgfrb	120.17	141.98	125.77	164.38	115.44	149.21	104.46	136.6	166.31	170.07	219.95	166.75	153.11	20	144.38	119.73	205.26	262.68	146.82	172.31	244.99	173.38	170.02	150.82
Pecam1	84.59	126.85	205.11	139.87	93.74	126.2	126.31	664.21	178.04	186.15	506.84	359.36	139.52	1052.61	1551.42	239.45	1192.45	145.93	590.75	102.6	452.29	391.38	596.16	191.68
Pik3cd	93.29	133.83	137.38	103.12	76.96	92.63	119.48	277.16	134.33	98.15	337.89	143.56	105.09	1487.73	341.94	170.03	496.53	107.9	164.19	119.7	191.59	261.59	790.47	162.49
Pik3cg	87.75	114.05	127.71	78.62	80.91	87.66	69.64	144.52	83.16	71.07	146.63	119.49	84.25	390.52	216.57	118.72	248.27	130.01	121.62	78.92	103.65	123.7	165.6	118.71
Pin1	27.67	20	28.06	30.63	25.65	34.81	25.26	51.47	28.78	27.92	20	25.86	20	133.81	31.66	26.16	20	26.53	22.59	23.68	20	34.47	66.24	24.33
Pla2g1b	20	20	20	20	20	20	20	20	20	20	20	20	20	20	20	20	20	20	20	20	20	20	20	20
Pla2g6	117	103.57	125.77	125.58	96.7	110.66	122.89	89.09	114.07	84.61	92.44	115.03	119.59	81.28	84.85	101.62	101.65	122.05	92.96	115.75	103.65	105.45	123.65	92.44
Plau	3378.12	4376.89	3738.38	4381.02	3753.37	5494.5	4200.88	3866.45	4804.89	4915.16	4638.06	4383.62	4570.58	80.28	2701.36	3909.71	2766.1	3190.14	3406.36	2816.79	3316.76	3434.17	4082.6	3631.26
Plaur	2532.21	2552.12	2378.09	2628	2759.77	2507.28	2700.22	3825.87	3347.54	3083.29	5680.43	3696.11	3150.03	1746.42	4266.71	2937.82	4185.32	1999.7	2739.16	2679.99	2974.4	3621.75	4930.48	3445.42
Pmch	20	20	20	20	20	20	20	20	20	20	20	20	20	20	20	20	20	20	20	20	20	20	20	20
Pml	277.49	329.34	355.07	254.22	314.75	242.46	297.67	508.8	277.18	208.15	366.58	291.59	358.76	1531.34	448.33	351.13	504.35	283.02	356.19	386.05	398.89	517.1	532.13	250.06
Pnma1	20	20	20	20	20	20	20	20	20	20	20	20	20	101.1	20	20	20	20	20	20	20	22.31	75.07	20
Pou2af1	20	20	20	20	20	20	30.04	20	20	20	20	20	20	385.56	20	36.22	39.1	20	20	20	20	24.33	50.78	20
Pou2f2	37.95	36.08	43.54	24.5	23.68	34.81	33.45	73.25	26.65	20	95.63	40.13	21.74	512.43	116.51	66.4	125.11	30.96	41.7	39.46	20	76.04	158.98	29.19
Pparg	20	20	20	20	20	20	20	22.77	20	20	20	20	20	20	46.86	20	52.78	20	26.93	20	20	21.29	110.4	20
Ppbp	20	29.09	21.28	41.86	30.59	26.11	51.89	27.72	89.55	150.61	20	68.66	20	20	32.93	27.16	39.1	44.22	27.8	27.62	20	26.36	20	39.89
Prdm1	76.69	79.14	95.78	115.37	122.35	99.47	124.94	262.32	137.53	150.61	165.76	172.99	152.2	140.74	227.96	112.68	277.59	71.64	128.57	117.72	113.07	161.21	172.22	118.71
Prf1	27.67	32.59	59.98	20.42	53.28	20	21.16	175.21	63.97	20	213.57	43.69	62.51	266.62	310.28	74.45	488.71	30.07	70.37	74.97	20	121.67	267.17	49.62
Prg2	20	20	20	20	20	20	20	20	20	20	20	20	20	20	20	20	20	30.96	20	20	20	20	20	20
Prkcd	642.74	745.97	736.26	664.66	664.04	660.23	619.92	1135.39	751.6	591.44	1192.19	858.71	771.88	1083.34	1327.25	681.13	1771.09	660.67	844.42	772.76	888.87	976.41	1576.52	920.47
Prkce	73.52	74.48	86.11	82.7	72.03	83.93	82.61	99.98	94.88	85.46	102.01	76.69	69.76	263.65	89.92	104.63	113.38	117.63	105.12	101.94	72.24	118.63	143.52	77.84
Psen1	411.1	394.51	430.53	381.85	373.96	423.37	378.92	485.04	395.52	396.83	331.52	398.59	368.73	445.03	509.12	408.48	521.94	420.11	438.72	416.3	405.17	394.42	393.03	372.66
Psen2	94.87	124.52	123.84	96.99	119.39	119.36	99	239.55	122.6	87.15	267.76	108.79	116.87	273.56	310.28	150.92	418.34	137.09	173.75	134.82	147.62	170.34	355.49	132.33
Psma2	2494.26	2403.16	2664.47	2618.81	2508.17	2407.18	2419.62	2692.46	2469.08	2508.77	1979.54	2379.96	2774.96	2227.14	2705.16	2627.94	2551.07	2590.5	2423.81	2647.77	2867.61	2060.3	1600.8	2620.31
Psmb10	706.77	650.54	873.64	536.01	539.72	627.29	524.34	1019.57	559.7	460.29	1096.56	593.87	795.43	365.74	1053.7	762.62	1030.2	628.83	907.84	900.35	1080.46	732.06	823.59	621.75
Psmb7	1965.37	1992.35	2182.66	2084.84	1965.49	2024.84	1957.41	1782.76	2002.13	2105.17	1364.32	1918.95	2177.03	1052.61	1756.58	1958.88	1505.23	2201.35	1790.49	1969.71	1978.75	1694.27	1020.1	2138.67
Psmb8	4892.86	5126.35	5980.06	4464.74	4664.08	4806.91	3938.02	6804.4	4125.79	3574.04	6139.45	4467.44	5673.13	3907.15	7035.2	5428.92	6314.14	4832.53	5583.45	5979.51	6316.29	4650.89	5166.73	4377.56
Psmb9	1156.61	1238.24	1656.34	1088.36	1181.07	1123.39	908.72	2105.46	1021.32	763.21	2180.37	1086.99	1621.67	1421.32	2275.83	1518.21	2052.58	1262.08	1556.8	1754	2352.51	1498.59	1903.3	1216.26
Psmd7	1787.49	1758.44	1833.39	1524.32	1549.1	1689.13	1682.95	1857	1662.04	1876.71	1756.41	1695.13	2001.27	613.53	1495.69	1653.02	1335.16	1596.4	1729.68	1893.42	1661.52	1776.4	1525.73	1680.38
Ptgdr2	20	20	20	20	20	20	20	20	20	20	20	20	20	20	20	20	20	20	20	20	20	20	20	20
Ptgs2	13185.2	16037.7	16209.3	16728.8	16936.5	15841.3	14939	15831.1	19672.7	17052.9	16005.3	14344.8	17465.1	275.54	12662.1	17781.8	12419.1	10838.7	15295.2	16312.1	16175.5	14376.5	11411	13160.9
Ptprc	483.83	654.03	817.53	528.87	605.83	483.05	631.53	1506.59	606.61	454.37	1753.22	792.72	674.04	6849.9	2179.58	1102.69	2940.08	661.55	831.39	597.16	913.99	1502.64	3402.54	896.14
Pvr	246.66	301.41	325.08	380.83	363.1	388.56	367.31	319.73	459.49	347.76	516.4	356.68	370.54	237.88	334.35	335.03	308.87	234.37	323.17	307.79	314.09	329.53	364.32	312.34
Pvrl2	128.86	121.03	126.74	140.9	139.12	162.26	152.93	128.68	107.68	113.38	156.2	116.81	98.75	20	154.51	150.92	138.79	117.63	105.99	140.08	141.34	135.87	145.73	122.6
Pycard	20	20	20	20	20	20	20	20	20	20	20	20	20	20	20	20	20	20	20	20	20	20	20	20
Raet1	182.62	196.67	192.53	209.3	191.42	186.51	197.99	174.22	207.89	214.92	156.2	222.93	194.78	20	157.04	152.93	125.11	183.08	133.79	130.22	131.92	192.65	79.49	214.06
Rag1	20	20	20	20	20	20	20	20	20	20	20	20	20	20	20	20	20	20	20	20	20	20	20	20
Rel	204.76	273.48	340.56	315.48	228.91	371.77	341.37	535.52	339.02	268.22	618.41	360.25	337.02	2897.16	536.98	454.76	740.89	237.91	327.52	228.21	345.5	433.96	852.29	217.95
Rela	455.37	445.72	589.2	567.66	535.77	608.01	536.63	649.36	633.26	533.06	701.29	525.21	560.79	541.17	505.32	467.84	606	396.23	512.56	488.65	571.64	561.72	757.35	400.88
Relb	335.99	367.75	380.22	375.72	402.57	481.19	422.61	549.38	438.17	403.6	596.09	449.42	476.54	772.11	487.59	433.63	535.63	300.71	409.18	393.28	373.76	441.06	593.95	331.8
Reps1	316.23	336.33	294.12	312.42	296.01	322.66	292.21	272.22	332.62	298.68	312.39	273.75	317.09	299.33	311.55	345.09	281.5	257.37	271.05	322.91	241.85	313.3	331.2	254.93
Ripk2	195.27	263.01	299.92	254.22	274.3	256.14	210.28	339.53	293.18	234.38	286.89	274.64	283.57	198.23	310.28	248.51	269.77	201.65	304.06	276.22	329.79	248.41	174.43	264.66
Rora	31.62	27.93	48.37	38.8	51.31	39.79	36.87	138.58	52.24	49.08	223.14	54.39	44.39	329.07	167.17	47.29	299.09	28.3	45.17	29.6	84.8	66.92	293.66	54.49
Rorc	20	20	20	20	20	20	20	20	20	20	20	20	20	20.81	20	20.12	20	20	23.46	20	20	20	20	20
Rps6	68.78	65.17	96.75	84.74	83.87	91.39	66.91	60.38	79.96	58.38	95.63	62.42	82.44	152.64	56.99	66.4	70.37	81.37	58.21	73.66	20	62.86	119.23	59.35
Rrad	90.92	96.59	100.62	120.48	103.6	107.55	148.15	106.91	103.41	124.38	149.82	101.65	104.19	668.04	163.37	119.73	197.44	106.13	93.82	78.26	160.18	146.01	331.2	79.79
Rsad2	498.06	457.36	442.14	304.25	494.33	292.82	238.28	928.5	351.81	190.38	857.48	438.72	510.06	71.36	861.19	538.26	650.96	375	841.82	559.67	986.23	904.42	657.99	791.06
Runx1	655.39	638.9	625	697.33	694.63	644.69	634.26	672.12	732.41	754.75	758.67	720.5	642.33	495.58	753.55	643.9	744.8	524.47	609.86	642.54	581.06	665.14	638.11	628.56
Runx3	50.6	64.01	56.11	54.11	45.39	44.76	46.43	72.26	70.36	33.85	172.13	71.34	52.55	119.93	94.98	64.39	144.66	59.26	68.63	62.48	20	93.28	273.79	67.14
S100a8	1672.06	1224.27	347.33	1039.36	859.41	510.41	1404.39	726.57	1102.34	1342.81	841.54	2951.54	660.45	20	2331.56	1035.28	1595.15	6236.13	1330.05	653.72	1294.04	1479.32	744.1	3243.03
S100b	20	20	20	20	20	20	20	20	20	20	20	20	20	20	20	20	20	20	20	20	20	20	20	20
Saa1	20	20	20	20	20	20	20	20	20	20	20	20	20	20	20	20	20	20	20	20	20	20	20	20
Sbno2	354.18	271.16	314.43	319.57	251.61	291.57	342.05	445.44	356.08	369.76	749.1	494	322.52	327.08	519.25	331.01	670.51	335.2	371.82	356.46	565.36	569.83	858.91	477.75
Sele	20	20	28.06	20	20	20	20	117.8	20	24.54	20	29.43	21.74	20	192.5	20	91.88	20	72.97	20	20	25.35	77.28	20
Sell	198.43	229.26	300.89	211.34	190.43	144.23	367.31	413.77	357.14	265.68	401.65	634.89	182.1	7172.03	656.03	656.98	1116.22	313.97	301.46	261.75	326.65	891.24	1611.84	409.64
Selplg	315.44	379.38	491.49	280.77	339.42	313.95	299.04	847.33	398.72	244.53	694.91	411.97	413.12	2597.83	1066.36	501.04	1518.91	458.14	439.59	358.43	508.82	621.54	1598.6	468.02
Serpinb2	20	20	67.72	88.83	44.4	98.85	98.31	116.81	281.45	526.29	20	159.62	20	20	50.66	33.2	43.01	67.22	41.7	34.2	207.3	175.41	163.39	110.92
Serping1	98.03	95.43	403.44	173.57	187.47	159.77	102.41	1089.85	255.86	437.45	1010.49	575.15	119.59	106.05	1699.59	183.11	2285.21	176.89	379.64	224.92	1253.21	325.47	3400.33	315.25
Sh2b2	70.36	86.12	72.56	108.22	88.8	87.66	112.65	105.92	120.47	102.38	191.26	123.95	67.04	157.59	132.98	101.62	121.2	95.52	88.61	90.1	75.38	108.49	119.23	109.95
Sh2d1a	20	20	24.19	20	20	20	23.21	40.58	21.32	20	20	20.51	20	512.43	53.19	39.24	127.06	20	24.32	29.6	20	76.04	172.22	20
Sh2d1b1	20.55	30.26	33.86	23.48	35.52	29.22	21.85	36.63	21.32	20	20	20	26.27	35.68	20	20.12	46.92	24.76	25.19	20	20	30.42	20	45.73
Sigirr	117	114.05	137.38	132.73	138.14	118.12	137.23	111.86	133.26	116.77	127.51	136.43	113.25	201.21	110.18	149.91	140.75	76.06	149.42	120.35	119.35	126.74	123.65	104.11
Siglec1	87.75	119.87	207.04	113.33	129.26	156.04	88.76	264.3	201.49	180.23	481.34	202.42	109.62	32.71	315.35	95.58	297.14	206.96	187.65	125.61	295.24	250.44	916.32	209.2
Slamf1	20	20	20	20	20	20	20	20	20	20	20	20	20	265.63	27.86	35.21	43.01	20	20	20	20	33.46	59.62	20
Slamf6	20	20	20	20	20	20	20	45.53	28.78	20	20	25.86	20	449	53.19	35.21	70.37	20	20	20	20	54.75	77.28	23.35
Slamf7	36.37	55.86	91.91	32.67	74.99	41.03	63.49	298.94	50.11	20	165.76	73.12	105.09	647.23	345.74	128.78	469.16	33.61	132.92	123.64	153.9	161.21	472.51	97.3
Slc11a1	106.73	146.63	166.41	107.2	127.28	103.82	83.29	471.18	141.79	72.77	360.21	137.32	154.01	28.74	640.83	178.08	670.51	139.74	253.67	206.51	204.16	239.29	346.66	153.74
Slc7a11	124.91	116.38	150.93	149.06	124.32	209.51	167.95	255.39	198.29	132	398.46	148.91	132.27	20	321.68	141.86	340.14	65.45	217.19	155.21	128.78	152.09	163.39	207.25
Smad2	203.97	285.12	245.74	228.7	239.77	251.78	228.72	253.41	199.36	251.3	226.32	250.57	285.38	240.85	240.63	248.51	279.54	228.18	287.56	241.36	273.26	233.2	174.43	245.2
Smad3	310.7	354.95	332.82	352.24	352.25	297.79	321.57	307.85	294.24	307.99	497.28	323.69	334.3	386.55	382.47	321.95	390.97	466.98	334.47	357.11	452.29	403.54	638.11	283.15
Smad4	522.57	538.82	571.79	609.52	602.87	545.22	553.02	515.72	592.75	553.37	561.03	510.95	550.82	678.94	523.05	526.19	592.32	536.85	554.26	580.06	546.51	567.8	507.84	470.94
Smn1	471.18	472.49	415.05	438	459.8	414.67	411.69	439.5	494.67	460.29	417.58	436.93	449.36	402.41	371.07	428.6	367.51	443.98	450.01	434.06	354.92	427.88	291.46	469.96
Smpd3	20	20	22.25	20	20.72	20	27.99	20	20	20	20	23.18	20	21.81	26.6	20	54.74	27.42	20	20	20	20.28	90.53	21.41
Snai1	80.64	72.15	63.85	99.04	71.04	87.66	94.22	62.36	127.93	89.69	165.76	98.98	104.19	20	87.39	91.56	89.92	115.86	66.89	97.33	109.93	122.69	209.76	97.3
Socs1	230.06	258.35	449.88	258.31	253.58	320.17	200.72	1106.68	362.47	268.22	621.6	317.45	452.07	462.87	1024.57	374.27	897.27	217.57	679.36	493.91	700.41	425.85	479.14	471.91
Socs3	514.66	427.1	535.99	640.15	585.11	524.08	538	838.42	687.63	535.6	844.73	730.31	545.39	225.98	984.04	597.62	1026.29	601.41	735.83	535.34	1042.77	670.21	843.46	701.54
Spink5	20	20	20	20	20	20	20	20	20	20	20	20	20	20	20	20	20	20	20	20	20	20	20	20
Spn	121.75	154.78	175.12	120.48	116.43	120.61	107.19	276.18	102.35	73.61	395.27	119.49	144.05	1474.85	320.41	189.15	576.68	85.79	160.72	115.75	153.9	322.43	631.49	157.63
Spp1	22623.1	24520.3	25742	32734.7	37549.5	27182.2	24682.3	25153.7	38622.5	27123.5	21708	24994.5	33361.1	60.46	29224.9	28959.6	19685.3	39138.8	38911.2	33898.8	31283.1	22754.6	7383.57	35287.1
St6gal1	177.88	200.17	217.69	239.93	204.24	244.95	268.32	173.23	242	269.07	204.01	225.6	229.21	1256.79	167.17	282.71	207.21	322.82	213.71	234.79	254.41	248.41	227.42	198.49
Stat1	1227.76	1434.91	2300.69	980.14	1238.3	1113.45	787.88	4699.92	1206.82	592.29	3487.31	1262.65	1945.1	3698.02	4588.39	1957.87	5139.28	1086.97	2763.49	2701.7	3294.77	2413.15	2899.11	1471.19
Stat2	541.54	570.24	755.61	420.64	534.79	417.15	358.44	1111.63	411.51	231.84	707.66	415.53	587.06	586.77	1001.77	552.35	764.34	418.34	882.65	923.36	989.37	601.26	585.12	433.96
Stat3	1309.98	1175.39	1492.84	1300.73	1300.46	1263.27	1213.91	1829.29	1380.59	1204.04	1781.91	1446.34	1396.09	1804.9	1985.81	1333.08	2210.93	1293.92	1423.01	1371.89	1419.67	1354.61	1437.41	1232.8
Stat4	20	24.44	23.22	22.46	20	20	20	39.59	20	21.15	66.94	24.97	20	335.01	48.13	28.17	130.97	20	20	20.39	20	44.61	119.23	20.43
Stat5b	167.6	161.76	193.5	149.06	156.88	135.53	176.15	245.49	183.37	158.23	334.71	181.02	199.31	993.14	322.95	197.2	400.74	146.82	202.42	175.6	270.11	289.98	538.75	201.41
Stat6	841.96	863.51	1010.06	932.15	1005.44	889.64	890.29	961.17	1005.33	901.13	1163.5	988.01	962.13	1277.6	1271.53	951.77	1225.69	1023.29	957.36	924.68	888.87	1003.79	1380	943.82
Syk	301.21	346.8	376.35	341.01	320.67	292.19	360.48	700.83	415.78	368.91	631.16	527.89	366.01	1552.16	978.98	433.63	920.73	330.78	472.6	374.21	533.95	573.88	839.04	473.85
Syt17	20	20	20	20	20	21.14	21.16	20	21.32	26.23	20	25.86	20	20	20	20	20	20	20	20	20	20	20	20
Tab1	177.09	166.42	159.64	158.25	157.87	161.64	154.3	157.39	152.45	149.76	146.63	162.29	153.11	164.53	164.64	119.73	99.7	175.12	138.13	173.62	185.31	157.16	123.65	167.36
Tal1	20	20	20	20	20	20	20	20	20	20	20	20	20	20	20	20	20	20	20	20	20	20	20	20
Tank	440.35	403.82	457.62	488.03	442.04	477.46	518.88	465.24	446.69	408.68	401.65	402.16	421.27	406.38	409.07	449.73	480.89	474.94	369.22	457.08	395.75	415.71	439.39	406.72
Tap1	1705.27	1852.7	2508.7	1471.23	1604.36	1676.7	1333.38	3728.86	1579.95	1023.81	3474.56	1641.63	2023.92	2648.38	3471.37	2131.93	3475.71	1509.72	2764.36	2691.83	3291.63	2508.46	2737.93	1874.99
Tap2	370.78	449.21	528.25	319.57	350.28	368.66	342.05	672.12	334.75	288.53	1192.19	405.73	493.75	500.54	695.29	450.73	914.87	388.27	564.69	565.59	1105.59	714.82	1541.19	458.29
Tapbp	1499.72	1526.85	1940.79	1521.26	1457.34	1467.81	1312.9	2571.69	1412.58	1364.8	2511.88	1523.92	1859.03	1110.1	2392.35	1638.94	2445.51	1386.79	2159.71	1943.41	2226.88	1822.03	1733.28	1503.3
Tbk1	214.25	197.84	223.49	195.01	225.95	179.05	210.97	295.97	192.96	189.53	436.71	215.79	216.52	405.38	314.08	206.25	381.19	203.42	247.59	230.84	310.95	303.16	468.1	229.63
Tbx21	20	20	20	20	20	20	20	25.74	20	20	20	20	20	43.61	34.19	20	56.69	20	20	20	20	20	79.49	20
Tcf7	121.75	84.95	77.4	95.97	79.92	87.04	213.01	63.35	98.08	177.69	20	91.85	78.82	3151.89	70.92	209.27	195.48	55.72	78.19	78.92	65.96	310.26	253.92	75.89
Tdo2	20	20	20	20	20	20	20	20	20	20	20	20	20	20	20	20	20	20	20	20	20	20	20	20
Tek	20	29.09	23.22	23.48	20	20	20.48	109.88	20	36.38	117.94	82.04	20	20	329.28	21.13	303	23	113.81	20	141.34	57.79	247.3	39.89
Tfe3	244.29	300.25	270.9	271.58	307.85	276.65	266.27	311.81	294.24	270.76	360.21	324.58	273.6	151.65	322.95	283.72	285.41	259.14	323.17	290.69	310.95	289.98	324.58	328.88
Tfeb	33.99	45.39	41.6	54.11	41.44	49.11	55.98	85.13	58.64	40.61	197.64	56.18	48.02	246.8	131.71	61.37	168.12	52.18	83.4	57.87	122.49	97.34	317.95	81.73
Tfrc	918.65	768.08	928.79	982.18	1080.43	938.75	1149.05	769.13	963.75	1135.5	914.86	749.03	817.18	1019.9	705.42	1023.21	948.1	916.27	1100.7	763.55	709.84	864.88	730.85	1101.44
Tgfb1	831.68	905.4	925.89	856.6	863.35	820.01	798.8	1517.48	988.27	973.89	1530.08	1126.22	1019.21	1606.67	1997.21	992.02	1931.38	859.67	1049.45	846.42	1124.43	1097.07	1697.96	982.74
Tgfb2	131.24	119.87	97.72	96.99	79.92	105.69	133.13	88.1	87.42	196.3	20	126.62	118.68	20	70.92	80.49	58.65	119.4	71.24	95.36	81.66	85.17	99.36	81.73
Tgfb3	258.52	268.83	239.94	279.75	214.11	340.06	288.8	204.9	271.85	270.76	194.45	208.66	300.78	113.98	148.18	197.2	150.52	452.83	253.67	266.36	238.71	235.23	205.34	204.33
Tgfbr1	274.33	275.81	335.72	262.39	254.57	298.41	256.03	393.97	232.41	206.46	481.34	232.73	300.78	450.98	510.38	290.76	469.16	347.58	307.54	230.18	226.14	301.14	377.57	324.01
Tgfbr2	1334.49	1318.54	1372.87	1276.22	1182.05	1321.09	1296.52	1473.92	1358.21	1787.02	1393.01	1694.24	1214.89	2002.14	1785.71	1207.32	1956.8	1255.01	1237.97	1175.25	1551.59	1415.44	1938.63	1369.02
Thbd	264.84	299.09	317.34	331.82	337.45	318.93	284.7	452.37	402.98	326.61	497.28	395.92	333.39	118.94	685.16	295.79	514.12	351.12	450.88	374.87	508.82	400.5	355.49	270.5
Thbs1	3334.64	3554.11	3072.75	3788.86	3130.77	3237.76	3413	3481.39	3660.97	4647.78	4367.11	4346.17	3788.73	52.53	3144.63	3017.3	2734.82	3002.65	2852.97	3644.13	3690.52	4069.91	3698.41	3340.33
Thy1	94.87	143.14	262.19	160.29	118.4	166.61	117.43	575.12	184.43	346.91	449.46	302.29	176.66	1469.89	930.85	235.43	1034.11	83.14	213.71	157.18	436.58	288.97	752.93	155.68
Ticam1	28.46	34.91	35.8	39.82	23.68	36.68	46.43	46.52	27.72	33.85	20	31.21	38.96	35.68	40.53	26.16	44.96	41.57	35.62	42.09	20	43.6	70.66	30.16
Ticam2	26.88	37.24	52.24	35.73	44.4	38.54	30.72	81.17	44.78	30.46	82.88	53.5	46.2	41.63	144.38	46.28	179.85	45.99	60.81	47.35	100.51	50.7	187.68	56.43
Tie1	22.93	36.08	40.63	41.86	23.68	52.22	34.82	198.96	35.18	59.23	178.51	89.17	47.11	20	463.53	45.27	373.37	60.14	201.55	20	179.03	71.99	300.29	54.49
Tigit	53.76	44.22	52.24	40.84	52.29	51.6	55.98	87.11	40.51	44.84	124.32	49.94	41.67	224.99	110.18	64.39	191.57	32.72	59.94	70.37	20	78.07	152.35	61.3
Timd4	28.46	43.06	73.53	26.55	29.6	34.81	32.09	117.8	35.18	34.69	86.07	63.31	59.79	61.45	143.11	41.25	164.21	37.15	38.22	61.16	160.18	70.97	342.24	28.22
Tirap	65.62	57.02	69.66	66.36	64.13	57.82	70.32	72.26	77.82	84.61	20	98.98	65.23	30.73	74.72	50.31	70.37	74.29	72.11	71.03	141.34	88.21	79.49	89.52
Tlr1	57.71	77.97	82.24	70.45	57.23	59.06	74.42	170.26	99.15	92.23	188.07	148.02	63.42	469.81	220.36	95.58	267.81	107.9	90.35	61.16	150.76	150.06	351.07	95.35
Tlr2	275.12	294.43	402.48	307.31	317.71	417.78	266.95	736.47	433.9	277.53	736.35	422.67	444.83	48.57	715.55	336.04	909	397.11	421.34	301.87	364.34	382.25	834.63	400.88
Tlr3	85.38	74.48	91.91	78.62	79.92	65.28	68.96	141.55	91.68	58.38	114.76	65.09	79.72	20	106.38	88.54	105.56	83.14	118.15	94.7	138.2	71.99	68.45	67.14
Tlr4	185.78	189.69	238.97	201.13	223.98	172.83	178.88	368.23	258	224.22	321.95	350.44	198.41	50.55	552.18	202.23	529.76	260.02	277.13	214.4	380.05	295.05	379.78	410.61
Tlr5	22.14	20	29.02	30.63	29.6	22.38	20.48	35.64	20	32.15	20	37.45	20.84	20	27.86	20	20	38.03	24.32	27.62	20	30.42	44.16	25.3
Tlr6	79.85	70.99	73.53	66.36	66.11	53.47	74.42	134.62	73.56	71.92	82.88	112.35	77.91	117.95	184.9	84.51	211.12	107.02	109.46	82.21	150.76	108.49	86.11	118.71
Tlr7	56.92	77.97	81.27	91.89	87.82	77.09	71	169.27	97.01	70.23	146.63	90.95	89.69	132.82	265.96	80.49	279.54	135.32	132.05	70.37	141.34	115.59	229.63	140.11
Tlr8	140.72	153.62	212.85	147.02	159.84	141.75	105.82	489	188.7	126.07	369.77	242.54	224.68	20	704.15	170.03	770.21	241.45	266.71	172.97	370.62	252.47	499.01	245.2
Tlr9	38.74	64.01	88.04	33.69	56.24	59.68	40.96	138.58	49.04	24.54	102.01	82.93	76.1	164.53	176.04	58.35	191.57	55.72	75.58	61.16	97.37	70.97	139.1	44.76
Tmed1	118.59	102.41	117.07	123.54	110.51	110.66	114.02	120.76	114.07	132	143.45	112.35	120.49	30.73	160.84	114.7	123.16	141.51	128.57	111.8	122.49	109.5	154.56	140.11
Tmem173	146.26	137.32	146.09	164.38	149.98	129.93	131.77	220.74	166.31	132	216.76	183.69	154.92	139.75	188.7	159.97	230.67	150.35	194.6	170.34	182.17	210.9	306.91	163.47
Tnf	137.56	235.08	181.89	120.48	216.09	266.7	140.64	528.59	230.28	164.15	780.98	198.85	319.8	64.43	496.45	222.35	582.54	180.42	311.88	224.92	304.66	235.23	591.75	243.25
Tnfaip3	1654.67	2479.96	2696.4	2836.28	2628.54	3546.12	2565.04	3690.25	2959.48	2773.61	4526.49	2838.29	2405.33	7369.27	3430.85	2390.5	4861.69	2582.54	2714.84	1828.97	2657.18	3361.17	6306.06	1877.9
Tnfrsf10b	211.08	235.08	310.56	260.35	253.58	287.22	271.73	277.16	297.44	326.61	293.27	271.08	302.59	101.1	216.57	260.58	209.17	209.61	256.28	252.54	244.99	295.05	324.58	232.55
Tnfrsf11a	118.59	129.18	127.71	121.5	107.55	124.34	96.95	148.48	142.86	141.3	153.01	179.23	116.87	38.66	207.7	99.6	201.35	164.5	148.56	101.28	150.76	136.88	194.3	186.82
Tnfrsf11b	43.48	41.9	42.57	59.22	46.37	43.52	38.92	81.17	45.84	50.77	79.69	89.17	66.14	20	81.05	34.21	50.83	52.18	55.6	55.24	81.66	32.45	20	62.27
Tnfrsf12a	1757.45	1930.67	1982.39	2051.15	2068.1	1912.94	1822.91	1730.3	2035.18	2169.47	1424.89	1815.51	2248.6	113.98	1439.97	2143	998.92	1365.56	1639.33	1952.61	1919.07	1474.25	909.7	1696.93
Tnfrsf13b	20.55	20	33.86	27.57	20	29.84	30.72	39.59	33.05	31.31	20	37.45	21.74	205.17	59.52	45.27	82.1	30.07	42.57	26.96	20	43.6	83.9	37.95
Tnfrsf13c	20	20	20	20	20	20	40.96	20	20	20	20	20	20	408.36	20	41.25	20	20	20	20	20	34.47	20	20
Tnfrsf14	178.67	183.87	252.52	159.27	197.34	153.56	169.32	454.35	191.9	138.76	733.16	275.54	165.79	1238.95	586.37	297.81	879.68	170.7	299.72	227.55	405.17	455.25	1232.07	230.6
Tnfrsf17	20	20	20	20	20	20	20	20	20	20	20	20	20	20	20	20	20	20	20	20	20	20	20	20
Tnfrsf18	20	20	20	20	20	20	20	25.74	20	20	20	20	20	211.12	48.13	25.15	105.56	20	20	20	20	38.53	178.85	20
Tnfrsf1a	829.31	879.8	922.02	864.77	796.26	784.57	732.58	1268.03	995.73	955.28	1708.59	1147.62	942.2	213.1	1553.95	921.59	1628.38	916.27	1090.28	1001.63	1375.7	1131.54	1830.44	1186.1
Tnfrsf1b	347.06	380.55	398.61	401.24	364.09	324.52	333.18	746.37	374.2	426.45	1415.33	546.61	431.24	900.96	1120.82	471.86	1448.54	451.94	526.46	365.66	665.86	781.74	2506.09	572.13
Tnfrsf4	20	20	23.22	20	20	20	21.16	22.77	21.32	20	20	20	20	338.98	54.46	36.22	119.25	20	20	20	20	26.36	44.16	20
Tnfrsf8	20	20	20	20	20	20	20	20	20	20	20	20	20	20	20	20	20	20	20	20	20	20	20	20
Tnfrsf9	25.3	23.28	29.02	32.67	32.56	27.98	22.53	41.57	34.12	23.69	73.32	37.45	35.33	47.58	83.59	30.18	87.97	23	42.57	32.23	20	49.68	20	47.68
Tnfsf10	42.69	43.06	99.65	31.65	37.49	39.17	32.77	183.13	61.83	26.23	66.94	58.85	59.79	137.77	283.69	56.34	248.27	52.18	107.72	77.6	182.17	88.21	158.98	56.43
Tnfsf11	20	20	22.25	20	20	20	20	53.45	34.12	26.23	70.13	32.1	30.8	131.82	62.06	36.22	148.57	24.76	23.46	21.05	20	30.42	68.45	24.33
Tnfsf12	64.83	79.14	85.14	74.53	87.82	75.85	71	117.8	63.97	77.84	117.94	87.39	77.01	20	193.77	92.56	216.99	102.59	80.79	99.31	84.8	91.25	105.98	106.06
Tnfsf13	20	20	20	20	20	20	20	20	20	20	20	20	20	20	20	20	20	20	20	20	20	20	20	20
Tnfsf13b	67.2	79.14	97.72	51.05	52.29	55.95	32.09	147.49	36.25	23.69	207.2	41.02	74.29	20	73.45	65.4	136.84	45.99	92.09	66.42	72.24	76.04	72.86	58.38
Tnfsf14	44.27	62.84	55.15	52.07	49.33	44.14	45.06	82.16	58.64	38.92	92.44	103.44	38.05	55.5	91.19	46.28	130.97	35.38	64.29	42.75	84.8	65.91	154.56	97.3
Tnfsf15	20	20	20	20	20	20	20	20	20	20	20	20	20	20	20	20	20	20	20	20	20	20	20	20
Tnfsf18	20	20	20	20	20	20	20	20	20	20	20	20	20	20	20	20	20	20	20	20	20	20	20	20
Tnfsf4	20	20	20	20	20	20	20	31.68	20	20	20	20	20	42.62	20	20	20	20	20	20	20	20	20	20
Tnfsf8	20	20	20	20	20	20	20	20	20	20	20	20	20	76.32	20	20	20	20	20	20	20	20	20	20
Tollip	547.08	489.94	502.13	561.54	562.41	512.89	504.54	537.5	575.69	498.37	653.47	588.52	568.94	480.71	637.03	528.2	574.72	416.57	535.15	543.23	537.09	551.58	673.44	517.64
Tpsab1	128.86	268.83	502.13	297.11	425.26	330.74	139.96	94.04	276.12	142.15	168.95	254.14	161.26	33.7	495.19	399.42	871.86	50.41	397.89	247.28	20	196.7	156.77	367.8
Traf2	192.9	214.13	241.87	210.32	219.05	241.84	200.72	244.5	214.29	212.38	219.95	196.17	206.56	374.66	255.83	210.28	258.04	158.31	239.77	222.29	172.75	236.25	242.88	217.95
Traf3	215.83	211.8	232.2	200.11	235.82	246.81	260.12	261.33	305.97	236.07	331.52	221.14	232.83	268.6	197.57	208.26	220.9	154.78	206.76	232.16	213.58	276.8	284.83	218.93
Traf6	192.11	194.35	217.69	268.52	231.87	203.91	223.94	243.51	232.41	218.3	204.01	245.22	184.82	358.8	331.81	204.24	349.92	221.99	232.82	219.66	216.72	188.59	260.54	228.66
Trem1	156.53	150.12	140.29	149.06	147.02	138.64	135.18	184.12	219.62	189.53	258.2	289.8	161.26	20	211.5	151.92	222.85	251.18	191.12	112.46	166.47	196.7	196.51	285.09
Trem2	147.84	158.27	207.04	165.4	193.39	161.02	152.93	329.63	164.18	137.07	462.21	195.28	194.78	20	517.98	186.13	566.9	253.83	228.48	151.26	182.17	219.01	346.66	284.12
Trp53	396.87	373.57	341.52	333.86	338.43	371.15	372.09	350.42	358.21	382.45	583.34	362.03	355.14	400.43	276.09	400.43	308.87	328.12	376.17	354.48	332.93	418.75	664.61	384.34
Twist1	288.56	268.83	238.97	269.54	276.27	266.7	236.23	220.74	260.13	323.22	156.2	233.63	214.71	20	169.71	270.64	142.7	314.86	217.19	288.72	213.58	199.74	108.19	206.28
Txk	20	20	20	20	20	23	22.53	56.42	20	20	20	20	20	632.36	39.26	39.24	121.2	20	20	20	20	64.89	249.5	23.35
Txnip	245.08	263.01	384.09	232.78	274.3	281	314.06	670.15	239.87	257.22	1020.05	441.39	304.4	1674.07	1047.36	335.03	1348.84	366.15	493.45	305.16	625.03	670.21	2351.53	436.88
Tyk2	49.81	50.04	46.44	46.97	48.35	57.2	64.86	89.09	72.49	56.69	207.2	68.66	57.98	200.21	122.85	52.32	197.44	65.45	67.76	64.45	160.18	126.74	516.67	102.17
Ubc	9197.54	11174.4	11539.3	11627.9	11112.1	11562.2	9788.39	12199.2	10812.3	8308.13	10426.9	9796.26	12153.5	4928.05	10592.7	9972.48	9021.6	9921.55	11349.3	12126.7	10072.8	9500.5	9119.06	7609.89
Ulbp1	320.97	245.55	220.59	258.31	205.23	233.76	305.18	215.79	238.81	329.14	197.64	261.27	253.67	75.33	131.71	223.35	117.29	210.49	228.48	219	153.9	269.7	214.18	203.36
Usp18	143.09	164.09	169.31	116.39	148.99	136.15	101.73	274.2	122.6	75.31	184.88	93.63	267.26	123.89	235.56	200.21	154.43	151.24	215.45	251.23	304.66	254.5	181.06	154.71
Usp9y	20	20	20	20	20	20	20	20	20	20	20	20	20	20	20	20	20	20	20	20	20	20	20	20
Vcam1	252.19	301.41	396.67	342.03	275.29	331.98	294.26	430.6	394.46	346.91	388.9	317.45	386.85	54.51	349.54	296.8	375.33	321.93	311.01	345.93	348.64	293.03	273.79	252.98
Vegfa	1920.3	2379.88	2380.03	2973.09	2471.66	2489.25	2626.49	2384.61	2809.16	2699.15	2183.55	2453.97	2394.46	93.17	2665.9	2247.63	2291.08	1728.18	1885.18	2290	1727.48	1997.44	1357.92	1860.39
Vegfc	161.28	176.89	196.4	184.8	223.98	131.8	131.09	236.58	151.39	250.45	121.13	213.12	244.61	20	154.51	159.97	152.48	272.4	225.01	175.6	210.44	184.53	110.4	156.65
Vhl	85.38	96.59	89.98	92.91	83.87	77.71	85.34	84.14	84.22	81.23	153.01	97.2	76.1	88.21	92.45	105.64	103.61	65.45	84.27	91.42	125.63	116.6	242.88	109.95
Vim	24935.5	25172	25809.7	28469	28643.6	25953.7	24241.9	23483.8	29619.3	27777.5	24204	28020	25766.5	2316.34	22744.4	25054.9	20834.7	27578.3	24662	28256	21970.4	22960.4	18622.3	25269
Vwf	20	20	20	20	20	20	21.16	90.08	20	20	20	48.15	20.84	20	177.3	20	99.7	20	88.61	20	62.82	35.49	130.27	20
Xaf1	514.66	529.51	552.44	385.93	470.65	398.5	335.91	922.56	458.42	300.38	761.85	472.6	590.69	492.61	813.07	601.65	604.05	403.3	721.06	684.63	844.89	624.58	576.29	463.15
Xbp1	1079.92	1132.33	1261.61	1257.85	1175.15	1201.73	1176.35	1245.26	1217.48	1270.88	1281.44	1399.98	1185	1835.63	1443.77	1190.22	1344.93	1079.01	1108.52	1153.55	1209.23	1221.78	1580.93	1268.8
Xcl1	28.46	46.55	87.07	58.2	39.47	49.11	36.87	168.28	84.22	55	79.69	79.36	50.73	523.33	234.3	86.52	451.57	20	66.89	60.51	20	107.48	320.16	86.6
Xcr1	20	20	20	20	20	20	20	21.78	20	20	20	20	20	46.58	34.19	20	87.97	20	20	20	20	20	101.57	20
Ythdf2	407.94	409.64	434.4	395.12	434.14	412.18	402.13	416.74	439.23	424.76	395.27	444.07	423.99	482.69	402.74	415.52	396.83	342.28	396.15	405.12	320.37	413.68	362.11	390.18
Yy1	946.32	967.08	969.43	929.09	1004.45	920.72	970.17	836.44	984.01	945.97	838.36	933.61	1062.69	1182.45	952.38	1032.26	1077.12	941.04	957.36	1031.88	913.99	928.76	878.79	973.98
Zap70	20	25.6	20	20	20	20	35.5	83.15	20	20	130.69	20	25.37	738.41	101.32	48.29	201.35	20	22.59	23.68	20	96.32	300.29	29.19
Zbp1	1009.56	1114.88	1608.94	844.35	1054.77	831.82	606.27	2809.26	947.76	549.14	1769.16	1233.23	1535.6	1754.35	2792.55	1394.46	1978.3	1025.94	1707.96	1667.19	2654.03	1520.89	1424.16	1182.2
Zfp13	20	20	20	20	20	20	20	20	20	20	20	20	20	20	20	20	20	20	20	20	20	20	20	20
